# Supplementary material for: Discovery and characterization of 91 novel transcripts expressed in cattle placenta
Source: BMC Genomics. 2007 May 9;8:113. doi: 10.1186/1471-2164-8-113 (PMC1884150; doi:10.1186/1471-2164-8-113)
Supplement: Additional file 1 — FASTA formatted full-length clone sequence for 91 NTs [file 1471-2164-8-113-S1.txt]

>BTC1_14FL [organism=Bos taurus] Bos taurus near-term placenta cDNA library clone BP250020B20A6, novel transcript 
CGCGGCTGTAGGCATGTGTGATTGCGGTGGTGAGGGTACTCCTGGACGTT
GTTACCATCCACTGCCATCGAGGGTGCCCCCTGGTGCCTGCGACCTGATG
AGTACAGGTGGACGACCCTCGGCTCCTCCGCAGCAGAGCTCCTGTAAGAT
ACGCTGGTCAAAGCTTCTAGCAAATTTGGATCCGTCCCTTCAGTGCAAGC
GTTGAACACGCCCGTCTCCTGAAGTTGCTGTCAGAGGCACTTCTCGACTC
TGCACTGTGTTCCTGCTCCAGCTTCAGCAGCAGACATCCCAGGATGTGAG
AGCTAGAAGAGACTTGAAAGGCGAACCCTTCTGTGGATGATAGATTATTC
CAGGGAATCTGCAGTGGTGAGTATGCCGGGTCTGTCCTAGCAGATCATTT
CTATTCATTTGCTGTAGGTCTCCCTGCCAAGAGGTTCAAAACCATCCACT
TAATTTAATAATCCCTGGCTATATCCTTACATCACTTTATTTTTACAGCA
GGCCTCCATGCTGTTTCCAGCTTGTTTTAACAGATGAAGAAGTGGGAACT
GAGGTGGTGGCTTGCCTGCATTGATGCCCCTGGTGAAGGTGCAGCAGAAT
TTGAACTCAGGCCTTTGCACCACAGTTTTCTGAAGAAGTTTAAATCCTCA
CTTGTTCCCCTTCCAGGAGTCAGGAGTTTCTGGTTCTTGGCCCAGCTGCC
ATGTGCACATCCGACTGACCTCTGACCCCAGGTTTGGATGCCATATTGTC
TACTTCCAGAACAAGGATCTTCGCTATACATCGGGACCCAGGCCCCTCTG
ACATCTCCTGAATGAGAAGCGATATTTAATAAAACAGTTTAAAATTTGTA
ATCCAAAAAAAAAAAAAA

>BTC1_15FL [organism=Bos taurus] Bos taurus near-term placenta cDNA library clone BP230017A20H5, novel transcript 
ATTTGAATGATATCAATCCATTATGGCAACCCTGGTTATCCCATTCTTAT
CAAAAACTTTTTGGCAAGTTTTTCTTTTTTATTAATATGAATGAGAAAAC
TGAATTGTGGCGATTTGTAAGTATAGCAGCAGACTTTCTTTAAAACTTGA
AATTTTTGGTGCCATCTGAAAATTAAATCAGTTGGTAAAGAGTAGCCACT
GTGGAAAAAGAACATCGCCTGCCATTCCAGTAAAAAGCAAATGTTACCAC
CGCCAAGTCAGTGCAACCACCTTGACACCACACCTGGGCTATACCCCTGA
GGGGAATTCAAGATGGGAAAGTACAGGATACCAgccttagattaagatgc
atatctaaggagcaatttcagtgagccttagatggtttatcttcccacac
atgcaaagaactaaaatcattaaccccagatgtctgtttttgtgattagc
agtaatctttgaatgtgctaccacagtttgtttgtttgtttttcagcaaa
aatccctatataccccagctcctcccttacttcttgggaacagttcctca
gagctatctgagaggctgtctcttgggctgtagtcctcaataggttcacg
gaataaaacacagcttgcaactttTAAAAA

>BTC1_33FL [organism=Bos taurus] Bos taurus near-term placenta cDNA library clone BP250003A10F4, novel transcript 
CTTGGGAGCAGATCATAGCTGCTAGGTTAAGAAATTGATTCTCCCGCAGA
AACAATGGATTTCGGTGTAGCGGAACTGTTACGTGGAGATGCTAAGATGC
AAAGGTACATTTCAAAACACGCCGGACAATATTGGCTGGAAAATGACTTG
GTTAAAACCTGATGATCTTACCAGGTATGTGTTCGACTAGTACTTCGAAT
GTCTATATGTTTAGTCCACGTGTAGATTAAATGAGAAAAATATTTTTGTT
TTTTAACAGCATTCTGCAGGTTGATGAATACTAATGAAGCTGTGGATGTC
ACTGAGCAGCTTCATTTTAAATGAGGGGTTGCTGTCTGCCTGCTGTCTGT
CTGGTGTGCTGTGACATTTTGAAGGTGGAAACATTTCTGGCTAGTGCTGC
GAGATTTACTTGTCTGTCTTATGAAAATCTGGTGATTGGGAAAACCTCCA
ATGGATGTGGGAAGAAAGTTCAAGATGAATTACATTTTTACATTGGTTTG
TAAATAGATTCTGAACCAGCATCGAGTCTAGATAATGCATCCATAAGAGT
CAAGGCATTTCTGTTTGACCATGACACTGCTGTAGAATCATAACCTGTTA
ATCAGTGTATTACTTTCTAACTATTTTGAATGGAAAATTCTTTTCTAGTT
ATCTAGCCTTGTAATTAAATAATTTTGAATAGCGCGAAAAA

>BTC1_34FL [organism=Bos taurus] Bos taurus near-term placenta cDNA library clone BP250017B10D10, novel transcript
GGTCCTGCCTTCTGTAAGTCTTTGGGACTTGAGCCAGATCCAGAGATGGCTAAGTGCCTT
CTGCTACTGCTGCTGGTGGTCCTGTCCTCACTGCTCGGACTCCCGCAAGCTCTAGAATGT
TTCCAGTGTAACAGAGTCAACGCCAGCGGGGTCTGCGAGACTGGGGGAAGCACCTGCCAG
ACTCAAGGCAGCCAGCAGTGCTTTCTGAGGAGGATCTTCGAAAATGGCACGCTTTCCTAC
GGACACCAGGGTTGTAGCCAACTATGTATTCCCATGAAGCTCTTTAATCCCAGCGTTATT
GTGGAATATAAATGCTGTCATGACTCGCCTCTCTGCAACAAGTTCTAAAGTCAGGGCCCC
CAGCTTTTGCCCTGATCTTTTATGGATGAAGCTAATTTCAGTTCAGTTCAGTTCAGTTCA
GTGGCTCAGTCATGTCCAACTCTTTGCGACCCCATGAATCGCAGCATACCAGGCCTCCCT
GTCCATCACCAGCTCCCGGAATTCACTCAGACTCACGTCCACTCGAGTCAGTGATGCCAT
CCAGCCATCTCATCCTCTGTCGTCCCCTTCTCCTCCTGCCCCCAATCCCTCCCAGCATCA
GAGTCTTTTCCAATGAGTCAGCTCTTCACATGAGGTGGCCAAAGTACTGGAGTTTCAGCT
TCAGCATCATTCCTTCCAAAGAAATCCCATGGCTGATCTCCTTCAGAATGGACTGGTTGG
ATCTCCTTGCAGTCCAAAGGACTCTCCCTAAATTGCAACCACTGCAGCCTCCAAGATTCT
CTGATCTGAATGTGAATCCCCTATGAGAAGCAGTCTCAGACTTGTTCTGTCTTCAAACTC
CTTTTCCTTCACTGCAAGAAGCCCCAGGGATGTAGTCTTTGAAACCAAATTGGGATGAAG
ATTAGTGGGCATAGCCAGGTCCAAGGATACTTTCTTCCTTTTCAGGTCCTAATTGGCAGT
CACACTGATTGGCTGCTTAAAAAGGCAGGGTCTGGGGAAGGCTGAATTTGTGATTCTGCA
TGTTCTGGAGGCAGGAACTGAAGGAGGAGGGGGAGTCTTCCAAGGCTGAAAAAAGTAGAA
GTGTGAGGGGCTCCATAAATGATGGGTTAGTTCAGTGGGCTAGGTGTTGTAACACAAATC
TCTTAAGTATCAGTGGCTTAAAAAAAATGGAGTCGCTTATGTCAAAGGGATCCAAGATGG
AGCTGGGAGGCATTAAGGAAGTGGAACTTACACACATCAACTGCTAAACCCAACATAAAC
TTTGAACCCAGACATCCTGAGACCACCTAGAACTTTCTTCTTTTCTCCTTAGAGAGCACA
GCTTAGCAACCAATCTGCTGCCAGCAAGTGACTGAATGCCTGCCAGCACCAGTCATAGTT
CTGTAATGATAACCTTTGTTTCTTCTCTAGAATGTCTCTGTTGCCTTTATAATCCCCCAC
TATTGTCTATTGCCCCACCTGGAGCACATGTGAGTTGCCATTCAAATGGTTGCCTCCCAA
AATGCAATTCTTAGCACTCTCAATAAACTCTTTTTCTTGTTTGC

>BTC1_53FL [organism=Bos taurus] Bos taurus near-term placenta cDNA library clone BP230020B20G12, novel transcript
TGGCCTGGGCCCATGCCTGGGAAAAGCAGGCTCTTGCTACCCCCGCTCCA
CTCCAAAGCCCCCCAGAGGGTGGTCTCAGGCGTGCTTCCAGCCAGACTGC
ACAAGCCCCTGCTTGGCCGGGCTCCCTCATCTCACCCCACAGTGCCCCAC
CCAGCTCTGTTGACCTCCCTAGAAGCCCCTTCCCCTGAGCTCCCCACCAC
ACGTGCCCCAGAGCACAAGACACATGACCGCAAGCTCCGGCTTCACGAAC
CTGTGGCCCCAGAGGACAGTCCAGGCCAGTTTCCATGGCCGCCAGGGCCC
CTTCCCTGTCCAGGCAGATCCAGCCCCTTTTAAAATTCAGTTTCTCAAGA
ACCTGTGACCAGCTTCTGCCCATTTCCCGCCGCACCCCCAGTTCGGGGCA
GCCACTTTCTCCTTTACCCCCACGTAACCCTGTCCTCAATGTGGGTTCCA
TCTCTCACCCTCTAATTTATTCATTCATTCAGCAATAAAAAAAACTGTGT
GCCCTGCACAGTTCAAAACAAAAAA

>BTC1_55FL [organism=Bos taurus] Bos taurus near-term placenta cDNA library clone BP230011B10C12, novel transcript
ATTAGTACCTGTTTCACTAATGGAAGAAACTTGAAGAGGACTTTCAACGT
GTAACACAAAAAGGCAAAAGCCAAAACAGCATTCCACTTCTGTTTTGCAG
CAAGCTCTTACAGAAGCAGCAAGCACTCAGAGCAGCCAGAATGGCACCAC
CAAGCTCCTTCCCAAGGAGCTACACTCAGCATCTCAGCATCCAGCCGTCA
TCGCTTTGCACTGTGTCTGTGAGCGTCTGTGCTGCATCTCGATTTATTCT
GTGCATCTGTTAGCATGATGTGTCCTCCGTAACTGCTTCTTCCCTGTGTG
CTATTTCAGCTTAGGAAAGGCTTCGTCAGAACGTTCTTTCAGATCACGGG
GAAACCTGTATCGCTCCACGCCCTGCTCCATGGCCTCCACCCAAAGAATG
AGCCACGTACCAGCTACCTAAGAGATCTCAGCAGGAAAACCTTCCCCAGG
CCTATTAAAGGTGGAAAGCAAAAGCCCGAGACCTAAACTGTATCTGAACC
TTGAAAAATGTATGACCACTCAGTTACGTTAAGACTGTCATTGAACTGGG
GATATTCTGTCCTGTGTTGTGCTTCCACAGGCAGACTGGTATCCAAAACA
AACAGAGACTGTGCAAGTAACACACATGGACCCTTTGTAACATAAGACTT
GGTGAAGACGAGCAACCACAGCCTTAATCTGCATTTTAAACATAGCTTTC
AGACGTTTGGGGGTTACATCGTAATCTGATCTTGGCTTGGGGAATAGATG
GCTACACTCTTCTGAAATCCAAAAAAA

>BTC1_57FL [organism=Bos taurus] Bos taurus near-term placenta cDNA library clone BP250005B10G6, novel transcript
CGTTTATCATCTTGCCCCTCTGTGTTCTTGTGAGATTGAGATTTGTGTTAGTCGCTTCAG
GCGTATCCAACTCTTTGCCACCCCATGGACTGCAGCCCGCCAGGCTCCTCTGTCCCTGAA
ATTCTCCAGGCAAGAATACTGGAGTGGGTTGCCCTTCTCCTCAGGGGATCTTCCTGACCC
AGGCGTCGAACCCAGGTGTCCCCCATTTCAGGCAGACTCTTTAACTTTTGAGCCACTAGG
AAAGCCCAAACACACGCAAAAGGAAGCACCGAATTGTGGGAAACCCTCCTCTCCTGGGCC
AGGGCTGATAGCTGTCAATTCCAGGTCTGTCTGCTCCCATCTTTACCTGCCACTTCCCCT
CCCCTATCATTGGACTGTATCGAAGGAGCGGGAAAGGTGTGTCGAGGGTGGGAATGTCAT
GGGTGATGGCTAGAACCAAAAATACAAGGAATAAGAGCACGCGGTTTAACCTGAGCCCTG
GGGAGGGTAGAGGCGGAGGTGCCATCAATCACCAGCGGCCAGTGAGTGAACTAAAGCCTC
CAGAAAACCCCAAGGGGCAGGGTCTGGAGCACTTCCGTCTGTGAGCCTGTGGAGAAGTGA
GGAGAGCCACACCCCCAGCCCTTCCCCCGCACCTGCCCCTCTAAGGTCTCTTCCATCTGG
CTGTTACATCCTTTTATGATAAACTAGTGACCTGGTAAGAGAGAAAAGCATATGATTCAG
ACATACCGTGGAGTCTCAAGTATCAAGAATTACTTAAGAATTACTTAAAAGAACTCAAAA
TAGACCCCTCTGGGGAGGGTGTGAAAAGGAAAGACTACTGTTTTCATAACAAACCTTTAG
ATGTGGTCTTTAAACTACATTATTTATCTTTGATTAAAAAAAGAATAAAGAAAATTTTAA
AAACCGCTTCTACCATGCACTGTTGATAGTGTCAATCTAAGTGCAGGCTCCAGGAAGGAT
CTGACAGTCAGTCTCCATCTTACCCAGCTGCCAGCTAGTTTCACCACCAGCACCTTCAGC
CCAGAGCTCTGGCCCAAGACGCCACCACCCGCATCCCCGTGTGGACATCACCCAAGTCTC
ACTGGCCTGCACCAGCTCTGAAACCAAAGATCCCTCAACACCCCTTGTCTGCTGGCTCTT
CCATCTTCT

>BTC1_58FL [organism=Bos taurus] Bos taurus near-term placenta cDNA library clone BP230012B10E3, novel transcript
CAACAGCAGATACCATCAAGCATATCCCATATGCCAAACCTTGACCTAACCTCTGGAGAT
ACAGCTATGAACAGAAAATCTGCTGGGAGGGACTTCCCTGACAGTCCAGTGGAAGCATAA
AGTCCTAACCACTGAACCACCAGGGAATTTCCTTCAAGTCAATTCACAGAGAGCCGTACC
TATGGTTTTCGGAGGCTGTGAAGTGAGAGTCGCTCAGTTGTGTCTGACTCTTTGCGACCC
CATGGACTATACAGTCCGTGGAAATTCTCCAGGCCAGGATACTGGAGTGGGTAGCCTTTC
CTTTCTCCAGGGGATCTTCCCAACCCAGGGATCAAACCCAGGTCTCCCACACTGCAGGCG
GATTCTTTACAGATGAGCCACCAGGGAAGCCCAAGAAAACCGGAGTGTGTAGCTTATCCC
TTCTCCAGGAGGTCTTCCCGACCCGGAGTCTAACTGGGGTCTCCTGCACTGCAGGCAGAT
TCTTTATCAACTGAGCTCTGAGGGCTGGGAGAGGTACAAATGGGGAGCTAGTGTTTCATG
GGGCCAGAGTTCCAGCTGAGGTAGATAAAGAAGTTTTGGAGATGGATGGCAGGGATGGTT
GCCCACCAAGTGAACACATTTAATGTCAATGAACTGCACACTTCAAAATGGTGAAAATGG
TCAATTTTATGTATGTTTGACTACAATTAAAAAGAAAAAAAAAAGTTAATGCTCTTGGCT
CTAGAGCCAGAAAGGTCTGGAGTCTCATCCCTTGGGTTTGCCCCCTGAATTTGCCTAGTT
CCAGGCAGGAGAACAGACTTGCTCGGGGTCACGGTGAGCGGGGTCAGCCAAGCACAGCAA
TTTTCCTCTTAGCTCCCCGGCCAACACTCCCCAGGTGGCCAGGGCCATGGCAGCTTCCTG
GGGGGCCAGCCTCCCCTCGACCCCCTGTCTCCCCGGGGTGCTGCCCCCCCCCCCCATCAG
AGCTCTTCCCTGGAGACAGATCTATACCAATACAGCCCTGTCCCCTACTGTGAGCTCCAG
GGAGGGGCNNNNNGTCAGCCTTCCCAAGGACCTAGGTTATTCCAGAAGCTACACCCTTGG
AGCCCCCAGGTCCTCAGGCTGCTCTGGGCCAGGAGGGGAGAGCAGCTAACAAGGAAAGGG
GAACCCCTTGGGTGAATCCTGCAGGTGCGGCCTCTAGGTGGGGGCTGGAGGGGCCTGAGG
TTCTTCTGAGCCCGGCACAGGATGGTGTGGGGGATGTCGTGCAGTAATGCCCACCAGGTG
CTGCTAGTCTCATTAGCGAGAGGACAATAGCAGCCAGCAGTCACCTTCCTGAGGACATCC
CCATCCCAACTGGCCCCAGACACTGCTTCCGCAGTCCAGGCTTCTGGTCAGCTGGGGCTG
GCTCACTCAGAAAGTCCCAGGATAAAAACCCGTTTGCGAACGACAGTGAGCCAAAGACAT
GAGGGCTAGATCAGGAAGGCTGAGCCCTAGGTGTGATGTTCAAGTTTACTCACAGTTCAG
CGCTGTCGAGCATGAACGATGGGGGTCACTTCCTGACCAGTCCCTCTCCTCTTTATCTTT
ATCCCTCAGCCCTTTATCTTGCTTGAGGTCGCTCTCTTCCTCTAACCCCTTCTGCTTTGC
ACCCTGCCCCCACCCCCCGCCACCATTACACAGAATAACAGGAATGTTAGattgtttattaaac

>BTC1_71FL [organism=Bos taurus] Bos taurus near-term placenta cDNA library clone BP250008B20A4, novel transcript
TGCTTGATCGGTGAGTTTATAaaatcagacacacagtcatctactgtata
atcccactgacgcaaaatattcagattaggtaaatctagagaccggaagt
agatttagggatgccaatcaaagcacagggaaaggagaaatggtggacaa
ctatataatctgtatggtgttttgggggagtgacaaaaatattttagagg
tgatggctgcacaacactgtgaatgcaccaaatgccactgctgtgttcac
ttaaaaatggctaatttaacgtaaagctcacctcaatGAAAAACAAACAA
AAACACTGTAATTTCATTCATTCTCTGCAGAACTGAGACTGAGGCGTTTA
TGGCTCATGGAACCATTTGGAAATCTCATGCAACCCGGGGGCCCTCTCAC
CAGAATACTTTGCACAGACCTTCTGTTGTCAGTCTGTGGAGGTGTTTGCT
GTTCAAAGCATTTGCCTGAAAATCCAGGTTCTAGGTCACAGGTCTCCACT
GAGGAACTAACACACGGCTGAGGGGTGAGGCAGGAAGCTCCACCAAGGTG
GGCAGTTATCCTGCCAAGGTCCATTTAACTTATTCTTTGTACTTTACTAT
TTCTTGTCACATGTTTTGCAATGTATGTTATTAGCAGAATGGGATAATGA
TGTGATAAATAAATACACTTCCAAAAAAAAAAAAAAAAAAA

>BTC1_77FL [organism=Bos taurus] Bos taurus near-term placenta cDNA library clone BP250017A10D11, novel transcript
GCGAGTTGCTGCTTCTGGAAGCTACGATTGGATCGCTGTGTCCATACCGG
TCCCAGGGCCCGAGGGTGCGGCTGCACCGCGGGCAGCATGGAGCAGCCTT
ACCGCGACTGCAGACAACGGTGCCGTTGCCCTGCCCCCTGGGCGTTGCGT
GTGTCACCAGGAGAGGACGTCGCGGCCACGTGTGCAGGAATGAGCCTCAC
ACCCACGTGCCAGCGTTAAGGACCACTCTTTTGGATTTTAAGAGGTCCTG
TTTTTAAGGAAAAACTCTTGAAAACCAGAAAGGACTCTAGAATTTCCCTG
GCCTCAAGATGGTGGCTCAGCCCCGCAGTTTCTTGACGATCAGGAGCTGA
AAGTCAGAGCGCGGGGGTCAGCGCTGGACCAGGGCGGCCGGCCCGCTGGA
GGCCCGGGGCCGAGGGACGTCCTCCGAGAGGCTTGAGGTCACCGTTCTCA
CTTCCCCCGGCCCCTTCCGCTTCCTCGGCAGATGCACCGGGACGGCAGCA
CCCCCGCGAGGGAGTTCCAGACTCATTGAGAAGTCATCAGATGACCGGGG
CAGCATGGCTCCTTCCCTTTTTTAATCAGGTTATGTCATCGCCCTGCTCG
GGCTGCGGTTTGTTCCAGGGGGAAGAGGTTGTCTTCCCCTTCATCCGCCT
ACCCTCGTTTGCACCAGGTTCCAGTTCCCTGTGTGGGTAAATCACTGGAT
GAGTGGGGTGAGCGCTGCGATCTCACGGTGAGGGGTTTGAGCCCACAGAC
TCCGAAGCCCTGTGCCCACCACGCCGGTCCCCACCTCTCATCCCCTGTCC
AGTGATCACTTGCTTTAGGggcccctcggagttcatggtagcatctaggc
aagaagatgggagtgggttgccatttccctctccagggaatattcccgac
ccagggatcgaacagagtctcctgcattggtgtagatGCAGATGTGGATT
TTGGGGTCTTAGGGGATAAACACTGACTGGCTCTcagtttacgcttccgg
aaccatgtgtgacagttcttgctgacccgtatcttctccaaatctgggcg
ctatcagtctttttacattttGCTAATAAAATAGATTCGTAAAAA

>BTC1_78FL [organism=Bos taurus] Bos taurus near-term placenta cDNA library clone BP250024A20F3, novel transcript
GATTCTGGGCTTCCCTTGTGGCCCAGCTGCTGGAGAATCTGTCTGCAATGCAGGAGACCT
GGGTTCGATCCTTGGGTTGGGAAGATGCCCTGGAGAAGGGAAAGGCTACCCACTCTGGTA
TTCTATCCTAGAGAATTCCATGGACTATATAGTCCATGGGGTCGCAAAGAGTCGGACACG
ACTGAATGAGTTTCACTTTCAGACCTGATTCTGGCAGAAAAGGGAGGAGTATGTGTTTTG
GAGGGTGTCAATGTCGTACTTTCATACCCAACAACACAGCCCCTGAGGGCACAATAACAA
GGGCCTTGCAAGGTCTGAACACCTTGGGTAATGAGTCGGCTGAAAACTCAGGGATAGATG
ACCCATTGTCCAGTTTGATGGAACAGTGGTTTGGGATACAGAGAGGCATCATGATGTCTA
TCCTGACTACCCGTATTGTCACACTTGAAATACCCAGGTAGGGTGTTGCATCATTCCTTG
TGTCAGGAGCCTAGTGCACAGATGAATATTAACAGCTCTCACCAAGCAGTCCACTGCAGC
CTATCATATCAACCTTCTATTCCTGGAGGAGTCTGAACATGAAAGTCATTCGATGCTAAG
TTTGAGGAAAAGAATAATCGACTATCATAAAAAGGGGGTGGGAATTGTAAGAAAAATACG
GTCTTTTCTACCAAAGAAGAAATATTGAAGAAATGGATTCATTTTTTTTTTTTTTAGAAC
AGTTAAATAGGAAGGTTATGTATATATATGGGGGGGTATATGTATGTATCGGGTTGGGGC
ACAGGATTCCTAGGATGGGGACTCATTGCCAGCCGTTGGTTTTCTTACCTTCCTGGTTTC
TCTTCCTCATAAAAACAATTTGGCAGGCTACTTTTGGGGGCTTTACCCTGCACACCTGCA
AAAAACTAAAGGGCTGGAAAAAATATTTAATATAAATCCTCCACTCAGAAGCTTACAAGT
ATCACGCATGACCCCCATCGACCAATAAAAACTTAGGCGCCGTTCGGGGAAGATTGTGAC
TCTGTGGTCTTCCGCCTGCGAGGATCCAGGGGAGGGAACCTGCGTTTCAGGGATGAACAC
CGGGAGCACGTCCCACGCGGCGTGCTGGCTCCCGCATCTTTGCCTGCAGAAGTGGAGCCT
GTCTTGCGAGCCACTTTCGTCTGCGTTATTCCTGTGACACTGCTGGAGACCATTTCCTAC
AGCCAGAGCGGGCGTCACCCTGTTTGCCTTAAGACTGAGGAATGTACAAAGAAAAGGGGG
AAATCTGAAATAGCACATAAACATTGACCTGTTTACCCTGGTTTGCCTCCTTCAATAGGC
TGTTGATTAATCAAGCCTTGAGTTATTTTACAGACAGCACGGCACCTGTGGCAGACAGGA
ACCCATGTCTCCAGGATGACCCCAGGACCTAGAATCTTCAGTTTACAGAACTCATAAAAT
AGGAATGTTGCCACTGGAGCCTTTTACCAGCAAGAAGTTCTTCAGTAAGAAAGACTTGGA
CAGCTTCCGGCTGTCCAAGTAGCTTGATTCCAATCGGCTTTCTGACCTCCAAGACTAGCC
AATAAGACTGTGCCAAGTTTGAAATTCCCCTAACCCCTTACCTTTCACCCTGAACACTGG
ATGGGGAGACAGATTTGAGCCCTGCCTCCTATTGCTTGACCTCACAATAAAAGTCATTCT
TTTTCTAAAAAAAAAAAAAAAAAAAAAAAAAAAAAAAAAAAAAAAAAAAAAAAAAA


>BTC1_79FL [organism=Bos taurus] Bos taurus near-term placenta cDNA library clone BP250018A20E10, novel transcript
GCCTCCCTAGCCTTCTCCGCTCTCTCAACCTAAAGAAGACTGGGCGCCCA
CGACCTTCCTGGGTCCCTTCCCGCCCCTATTAGGTCGCTGCAGATCTGTG
AACGGTGCGGGCGCAAAAGTCAGACTCTTTCCAGGGAGTTTCCCGCCCAG
TTGAGGATGCACCGGGGAGGGCTGTCCCGGCCTGGAACCAGAGATTTGAA
AGCAGCAGGAAAACCGGAACGGCCTGACCGCAGAAGGAATGCAGAGTAGG
GGCAGTAAATAGAGTGTGTTTGGTTGGGGAagatctctttaatgcctggc
ttaattgaagaaagctggattctcctttctgtttctgcattccgtctgtt
gtgattgaagtatatgaaggaaatcgggtctcacagataCTGTTggcatg
agaaacttccccaaccagggatcaaacctgcaccccctgcagtggaagca
cagagccttaaccactggaccgccagggaagctccAAGAGTATTCTTACT
TGACATTGGCATTTTTTAaatgtggggatatgggttcaatccctggactg
ggacggttctacatgcctcaggcaactgggcctcagcgtcacagctactg
atcccgtgTGCCGCAGCTACTAGAAACACTactggagaggagcccctcct
ctccacaactgaagtccgagagcagcaatgaagacccagagaagccaaaa
acaaatatataaaAATTTAAAAATACTAAAAA


>BTC1_92FL [organism=Bos taurus] Bos taurus near-term placenta cDNA library clone BP250012B10H6, novel transcript antisense to XM_587188.2
AAACATGAAGTGTTGGCCTGCAGTGGGCCCCAGGTTACAGTCAGGCCACG
CAAACTCCCTCCTCAGCCCTCAGGAGACCTTGAGCTGCCTCAATCCTGGA
CCCCGGCCCACCCCTCACTCCCCTGTGTTACAGAGCTGCGAGGCAGGCGT
GGAGGTACTGATGCCGGGGCAGGGACTGGGGCAACTAGGATCACTGGTAT
TTTGGCTGAAGGCTTCAAAGAAACCACCCACCAGACATACCAGGCTCTGT
GGCCGGTGCCAGCACAGGAACCTGGCACTCTCGTGAGAGCACCTGGAGTG
GGGGGCCTCCCCCGGCGTAGGCTGAGCCCGAGGCGCCGCTCTAGACGGCA
GGGCTTAGTGGAATGGCACCCCAGAGCTGCCTAGGGGAGTGGCCCACAGG
CTGGGAGTCAGAGCCTGGGGCTCACTGTCATTCCCTTGACTGTGGTTGAG
TCCCTTAACCTCTGAGTCACTTAACCTCTCGGGAGTCTGCATAGGGGTGA
TCAGATAAGGTCATCTCCAAAGATCCGGGCAGCTCTGTTCCCCTGAGGCA
GGGGGAGGGAGGTAGCCCAAAGGCTCCCTCGAGGGGCAGGCCCACCCTTC
TTTTGATGCTTTTATGAGCAGGCACTGTCTGTTCCTGAGAAACTCCTCCG
AGCCTTGTCTTTTGGAAGACAGGTACGCCAGTTGCCACTGACGACAGAGC
TCTGAAGAGTCCTCTGGCCTGGGCGGTCTCCCGGTCCAGGATTAAAGGCC
CCAGCAGGCCTGCGGCAGAGAACACACTGTCTAGGAGCCTGGAGCAGCCC
TTGGGCCTGGGTGGGACAGCCAGGCTAGGTGCCAGTCCAGCGCATAGTAG
GGAGGCCCTCATTTAGGGCCCCGCTCTCCCGCACCCCCATGTAAACAAGC
TGCCATCACAAGTTCATATTTTAGTCCCAAAAA

>BTC1_93FL [organism=Bos taurus] Bos taurus near-term placenta cDNA library clone BP250013A10D2, novel transcript
GGGCAAGATCAGGAAGTAGAGAGTGAGCCATCAGTAGAAGAGCCACACTC
AGCCTTCCGCAAAGCCGAGTCTCCCGGGAATTCCCAGTTTGTCTCCCACC
CCGTCCCCACCTGCTGTGATCCAGCCGACCTCCAGCCTGGTTTCTTTCTG
GCTCTGAGTGGGGCCAGGACCCAAGCAGAGCTGGAGGGAGATGCAATGGG
CGTGCTGGGGTGCAGAGTGGAGCTGCCATCCCAGGGCACCCAGCCTGGAC
TCAGACTTGCTCCTTAGGAGAACCATCAGGCTTTTCCTCCATCTTTGCGT
CTCACCAGGGGGACAGCTGAAGGTCGGCTGCCAACCCTTCTCCTCCCGCG
CCCCAAATGCGACTCAGCAGCAGGCCAGTGAAGGCTTTATTCCTCAATGG
CTGGCTCTCCTGGGGCCCACAGCCCACAGTCAGGACCACTGCCGGCTCTG
CTGGAAGGACCGCACCCAGCAGGAAGCTGCCAAGCTGACTGTGGCTCTGA
GGTTGACTCTAGTTGTCAATGAAGCCATCCACCAGGGCCTGAGAGTGCTG
CCCCACGACCCTGCTGCCCCACGACCCTGCCCCCTGCCCCCTGCCCTCTG
GCTGGGCCAGGCCAGCGGGCCCCAGTACCTCTGAAGATCCGGGCCCCGGC
TCTGGATTCCTGCTCCCGTACTGCTATCCCACAGGGTGGAATGCTGGCCA
CTCGGGTGACGTCCCCAGGAGTGAGTGGCCAGACATCCCTGTGAAAGGGT
CCTTGCTGCCAAGCATTAGCATCCTGGCCACCCAGGCCCTTCCCAGGGAC
TGCAAGCCTCCTTGAGCCCCACTCTCCAGGTGCTTCGCCAGCAAGAAGCC
TGCCTCTGGTCCCTTCCCCACTCTCAAACTCTGTGCTCTCATCTTCCCTG
GTTAATAAGAGGTTTCTCGATTTCCCAGAGCCTGTTTTAGGCAAGGAAAT
AATGAGGCTTGGGAAGGTGGGGGTCTTCCGGTGAGCCAGGTGGGGCCCCA
GCACTCCTTCTGTGGACCCAGCCCTCCATCCACCAAGAACGATGAAGCAC
AGAGTCTGAGCAGGGTCTCTGCCGCTATGCAAAGCAAACTAACTGAATGC
cagtacttccctggtggtccagtggttaagatttcaccctccagtgcagg
gggtgtgagtttaatccctgattggggagttaagtccccacatgcctcag
ggcTAGAAAACCAAAACATAAAGCAGAAGCAATGTTGTAACAAATTCAAT
AAACGCTAAAACACAAAAA

>BTC1_95FL [organism=Bos taurus] Bos taurus near-term placenta cDNA library clone BP250011B20A10, novel transcript
GGTTTTCTGAATTAGGCCGAGATGCCAGTTCACAGAGCAACAGCTAGTGCACAGGCCTCT
TCCCAGGGAGACAGGCCCTCGAAAAAGTCCTCCCAGCTTCAGAAAATGTTCCATGCAAAA
GTCCAGCTGTCCTCAGCACTGTTTGCAGATGATATTGTCGGATTTTACCAAGTTGGTTGG
GGTAGCAGTCATGTGGGTACAGCAGAAGGGGTAGGCAGCCCAGCTGCAGCACCGAGCTTG
GCCTTCTCTAGAAAAGGCAAAGCTCCCTCCATTTACTTCTGCCGAACACCAGGGCCTATA
AACAGGCAAAACTTACAGATGGAACATGCTGGTCCCTGGAGACTGTAGGCTTCCAGCTGA
TGGGGTGGTAATACCAACTGAGGGCCAGCTGGTTTCCCCAAGTGTTCTCTGCCCCTGCCC
TAGGGGAGCGGCTTCGGGAGTTGGGGTTTGGGACTTAGGTCATATTTCCTCACAGCGTGG
CTGGGTCCTGCCCAGGGACGGCCCTGGGATGCTTTTGCCCTAGTTCGCCTCACATATCCT
TGTTCCCCGGAACACGGGAGCGTGCCTGTGCAGGTGTCCTGTAAATGTACGTTGGTCGGG
GGGTCAGTAAGATCTTACACTCAAGCTCAGATAACCGAAGTGGCCAGGAGGGAAAGCAAA
TGGCAAGGCGAGTGGGCCAGGGCTCGCTGGCATGGATTCTGTAGAGAAGGAAGACCCTTC
AGAGGCGGGTCTGCCACACAGCCCGTGATCTTTCTCTAGCCCAGCATGGCTTCCCCTGGC
ACTGACCACTGCCCCGGGGTAACTGTTCTTCCCGTTGCTCCACCCTCAAGTCCTGTTCTT
GGATTAATTGCTTCCTATGGGCCCCCAGATTCGAGTCCGAGCTCAGCTAGTCCTAAGAAC
CCCTCCCTCTGGCAGCCGCCGCCTCCCAGGTGTTTGGAGAAGCCACCGAGGTAAAGAGCC
AGCCTGGGGGGCCTGGTGAGTCACTTTGAGGAGAGGCAGTGCCATTCCCGGGCAATACCC
TGGGATCGCTGAATTTCAGGCTCTCGACTACATTTCCCAGGTTATCTTTCACATGCAGAA
ATGGCAAGAAAATCACCGGTGATACTCCATCTCAGTTTTTAGTTGAGCAGTTGCTAACCA
TTTTCAGTTCAGTATTCAGGTGCACGTATTGTATATGTTAAATGCACCCTTTGTTTCCTG
GACCTTTCATTCTTTGAGGATTGAATCCTCCCCTGCCACCCGCTCCCCTAACCCGCCATA
GCACCTGGCATGTTTCTCCCTGTCCTGAAAACTAGAGTGACAAGGTCCTGATCTGAGAAA
AGAGAGTGGATTGAACTGGGGTGGGGTAGGGCGGAGCTGTCTGCAAAAGGAGGGGTGATG
GGAGTGGGAAAATCGTTGTGGACACCTCCCTCCCCTCCTGGAAAACCTAATTCCAGTGGA
CAAAGCGGGAAGGTCCCCTGATGGGCCTCTCGGGACCCCTGTGATGAAGCCCACATCCCA
CGTAAAGGCGGTGGCGGTGTGTGCAGGGCGCCACTGGAGCCCGTGGCTGTGCGCAGACGT
CTGGGAGTCCTGCAGCAGTGCACAGGAGTAGACCCACCCCGCTCTGGTCCCCAGGGTCTC
AGGGTGCGAGACTGCCTTACCCCTCTCTTGGAACATGCCCTCCCATTCTCATCTCAGCCC
CTTTCCCTGCCACCCCTACTCCTGGCCAGTTGTCACAGCCCTGCCTGTCTACTCTAGGAT
ACCATCTCTTGGCTTCAGTTATTTCCCAAAAAATCTCCAAAGAGGTCCCTGACGTGACAG
GTTTCCTGAAGGCTGTGGACACAGGCGCTGTTTATTGGCGGGAGGCCAGCCGATCCCACC
CCAAAACGGAGGAGGGTGGCTTAGCCCTCCATCTGCTGGCTCTGCCCTGAGGCTGCCTCA
GCTGAACGCCTCACAGGACTTGGGGCTAGCTTGAGAAAACAGGCTCACGAAAGCAGAGAT
GCCCTTCCCGCCTCAGGAAGGCAAGCAGGGTCAGCCTCTGGAAGTCAGTTAGTGTCACAC
ATTCTCACATAGAAGGAACAAAACCACATGACCGTGTCAACAGGCACGGTGTTTAACAGA
ATTCAGCATCTGCTCATGGTGAAAACGTTCAAAACCCAAGAAGAGGGCTTCCCCAACCTG
ATAAATGGCATCTGTGAAAAAACCCATGGTTATATTTTACCGAATGGTGAAATGTGTTCC
GGCATTAAGATCAGGAATAAGAAAAGACTGTTCTTACCGTTACTTGACATTGTACTAGAG
GGTCTAGCCAGGGCAGTTAGGCAAGAAAATGAAAAGTTGTCTGGGTTAGAAGGCAGAAGT
AAAGCTCTGCAGATGACATGATCGTGTATATAGGAAATCTAAGGAAGCCACTAAAAATGC
TGTTATAACTAATAAATGAATTCAACCAGGTTGTGGTATATAAAGTTGATTGTATTTCTA
TATGCTTGTAATCAGAATAAAATGATTAATTG


>BTC1_102FL [organism=Bos taurus] Bos taurus near-term placenta cDNA library clone BP250015A10G12, novel transcript
ACAGTATCACTCCCACCTCACACAAGCATCAGCCCAGACGTCCTGGGGCT
TCTTTGGCTCCTGACACCGGATCCTACACTCTACACTGGCATGGCCCAGC
TCCTCTCTGATGGCACACCTCAGCTCTGCAGGCCCAGCAGTGCTCTGGCA
GCTCATACATCTCAAAGGCAGGTGCTGACGACTGCTGTGGTCCCAAACTC
CAACTGAGAGTATTCAGGACGGGAAGCGGGGAAGGAAGGCAAGCTGGCAA
ACCCCCAGGGTGGGAGCAGCACCGAGCAGTAGGCCGCATTCTCTGCGTGC
TCCGGTGCTGGCGCCCGGCAGCAGAAGTCACAGAGCCACTCAGGGAGACA
ATGCAGCTCTGTGCTCACTGCAGGGAGAGCTGGGCTGGGAGAGCGATGCT
CATTCCAGAAGCATCACTGAGGGCTCCCCGTATCCCCACCACATGGGTTC
TCAAGATTCCAAGCAGATGATGTAAACTAAAAGAGACTGTGAGCCGACAG
TCTTCAGCCATGAATGCCAACATACAGGACAAAAAGCCTGCTGTGTGCAG
GGGCCACACAGGTGGTGTCTTGCAGACTCACACAGCTTGGAGACGGCTCT
GGCCTGCTTGCTGACTGGTAGCAGAAGAGGTGAGAAATGTATGTTTGTTC
AAAATGGGAGAGAAGGAAGGAAGAGCAGGAGAAAGAGGGAGGATAGGGGA
GTGGGCAGGCAACAGCCCAGCTCTGCACCTCAGGGCCACGGAAATGACAG
TCAACCCAGAATGCACAAATAAAGTTGAATCAAATATTCTAAAAA

>BTC1_113FL [organism=Bos taurus] Bos taurus near-term placenta cDNA library clone BP250002B10D12, novel transcript variant to XM_611248.2
GGCAGTCGCGCGTCGGTCGTCTTGTCTGTCTTGGGTTCTCTGTCTGCAGT
GGTCCACACCCATCCTCCGCCATACCCGGCCTCAGCCTGGCTGCCACGGG
CGCCGCACCTGCCGGGGCTGCCTCTAGAGGCGGCAAGATGTTGAGCGCGG
CACGGAGGATCCAGGCCTACTGGCCTAGTCGGGCCGAGAGCCGGAAGGCC
ACGTGGTTCTCAGGCGCAGTGGAAGAAGCCGGACCCTGTGTGGGCCACGC
CCTGCTCCACGCGCAGGCCCTCGCGGCCCTGTGCTGCGGTGTGACGGTTG
TGCCAGAAGATTCCAGGATGACTGAAGCTAACCTTTCTGGTGAGTGAAGA
GGACATGACAGGGATGGAACGAAAGCCTCAGGACCCGGTTGCCCCCCGTT
TTTTAACTGGCAGTGCCTGACACTGAAGTAACTGAAAATACCACCTTGTC
ACTGGAGCCGTCCTTTAGAATAAGACCTGTTGCCAGTAAAGCTGTCTTCA
TCTGTGCGGATCTACAGAGTTGGGAGAGAACCAAAAAGGCAAATGAAGAG
ACCAGGGATGCATTCAGGTGGAAATCGCTGTTTTGTTTTTGGTGATGCTG
CTACTTGGCATATAAATGACCAATAAAAGATTCATGGatataaaaaaaaa
aaaaaaaaa

>BTC1_115FL [organism=Bos taurus] Bos taurus near-term placenta cDNA library clone BP230005A10C7, novel transcript
TTATGCTAAATATTTTAAGTACAGCCATAATCCCTAGTCTTGAAAAACTA
TCAGTTTACTGGGGAAATCTGCAAACAAATACATCATGTATGCCAGGGCA
AGTCGTATGACTGAGTGTAGCAAGGAGGTTGAAAGAAAAGAGAACAAGTC
TTTCCTAGGAAGTAATCATTTGAATTGGGTGTTACATGGTGAATGAGGCC
AGATGACAAGATAACAAGCTCTTATCAGGAACTGCAGATTTATTTTGTGA
GTATACACTAGGTTCAAGTAACATTCAGCTCCTGTTTAGCTTCCCACTTC
CAGATCTAGATGCAATCCCTGCCGTTCAGCACAGACACTGAGGCCCAACG
AAATCATCAGGCATTATGTACAGGATTTAGGCCTTAAGAGGAAGAGAAGT
GGACACAAGGATGTTAGAAAGTGGAAATAGCTTTCTGCAGTCTTTAAAGA
GAACATGATTCACTTTGTCACAGTGTTTGCCAGGTAGTATGGTTGACTAG
GAAGTGAATGGAGATTGTAGTATCTTTCTCTTTGAGAAAGCTTTTTTCCA
CCATTATCTCAAGCTTCCTGGAAAGAAATGTCTGTTTGTTAGCTGTTTCC
TTGTCTCAGAGTATTTCAGAATATTTAGGAAGCCCCAGGCCTGATGGCCT
CACAGTCACCTACACAAAGGTCTTAACTTGGAACATATCCATTTCAGAGG
GTATCTTCTTCCACTTCCCACTTTTGCGTAATAGTAACCTTCACttcatt
cataattaaacagttattaagtgattgtacagttccaggcactatgctag
gttctaagtatacagtggtgagcaagatagacatagccctattataaagc
AGTAATATTTCAACTATGTAGTACTAATGTATGTGTATATTAAGAGATCT
GTAGAATAAAAGAGATATTCTGGAAACAAAGCAATGAGGAAATAAAGGAT
TATTCAAAAAAA

>BTC1_130FL [organism=Bos taurus] Bos taurus near-term placenta cDNA library clone BP230016A20E3, novel transcript variant to XM_611254.2
ACGTCCCCTTGAATGCTGGGGACCTGAAGACCTGGAAAGGAATGAAGCTG
TCTGAGTCCACCCGAGCTCTGAGAGCCACACCCAGGCCCCCCGGCTCCAC
CGCCCAGGCATTAATTGCGCTGTCTCCTGTCTCTAGGAAGGGCCTGCCGC
GTCATGATGCTGCCTCTGAGCACCATCGAGGACAAGGAAGCCGAGGAGGT
GCAGACCAAGCCTCCGGAGAAAGGAGCTCTGCTTTCTGAGAACCCTGATG
AGCCTAAGAAGAAGCCCAGAGGAATGAAGGGAAGACTGTCTTTCAAGGTC
CTGCCGTTCTGTCCCATACCGAGTGTCTGCTTCAGCTACTACCTGGAACC
GGATGACGctgagcctgagcccgagcccgagccggagcccgagcccgagc
ccCAGGCGGCTCCTGACGGTTCGAAATCGGACCCGAATTGCACCGTCGTT
CCTATGCCTGTGCTGGAGTTCCGCGAGGTCAAGGTGTGCGAGTGCCCCCT
GTGCTGCCTCAGCTTCGTCACTGCTTCCTAAATGCTGAGGGCCCTCCGCT
TTCCGCTCCTGACCGCGCGCCCCCGAATCATGCATGCTGGGCTACCGTAG
TGTAAAATCCCCCAATACAGCGGCTTCAATAAACCCAACTTGCTGTCAAA
AAAAAAAAAAAAAA


>BTC1_132FL [organism=Bos taurus] Bos taurus near-term placenta cDNA library clone BP230013B10F5, novel transcript
AGCTCATTCTGCTTCTACAAAAAATAACGCCTCACTGTTAGACTTGTGCTATCCTAATGT
CCTTAAAAAATGGCAACAGTCTACTCCTAAATTGGGGAATTAAAAATGGGTGAACAATAG
CTGAAAATCAAAGAGTCAGGGCTATGGGAAATCCAAGACGGCCGCTTGGCTTTTCCCAGC
TCCCTGACAAACCTCATTTTTATTTGATGGGTTAAAGCCTTCCCTGGCTACAGAGTTAAT
GCCTCCATAATGAAAAAATCACTGAACATTAAGTTTTGTAAATTGTTAAACTAAATTTCT
AGTTTTGTTAATTAAGGTCTAGTGTTTGCTAAGACTCACTTCTGAGATAGTTCCTTGTTA
TGTTATATTGCTAAAAGATTTAATTTAATTATTAAAAAGGACACTCTAAGTTTGTTTCTA
AGGCTTATCTCAGTAACCAATCTTCAGATAAAGGTCAGATGTTCCATAATGTACAACCAG
GAGATTAACACCAGCCTATAGTCATTTAACAAATGAAGTCAGATGACCTGGGGTATACCA
GGCTCTACCTAATGAAAGTTTTTGACTTATAATTCTTGCTTGCTGCTGCTGCTGCTGCTG
CTAAGTCACTTCAGTCGTGTCCGACTCTGTGCAACCCCATAGACGGCAGCCCACCAGGCT
CCCCCGTCCCTGGGATTCTCCAGGCAAGAACACTGGAGTGGGCTGCCATTTCCTTCTGCT
TATGACTTTACTAATAACAGCTAGCTATAGCTATATTATTTTCTATGTCACTTGTTTCGG
AGGATTATTTCTTACGTTAACAAATGTGTGACTGAGCCTGTGATACAATGCTGATATGCA
GTTCCATATGAGATCAATGATTGTAATAATGTAACTCTAGATATGGGAAGAAGCAACAAG
AGGGAATATTTTCCTGGACCAAGAGGCTAGTAAGACAGTGGTCCAGAGACTTGCTACTTG
CAAGGCCTGGTCCAATAACAGCACACTGAGTGGCCTGTCAATGGAATATTCCCTAGACCT
GGGAATGAGCCTTCCCAGCACCGTGGGACACAATGGCCATGAAATGGCCCCCAGACATGG
CCAAATATGTGGCTGTGAAGGGGCCCTGCTGACCGGAAGTTAGTACTTGCCAGCTGCGTC
TACAAAGATTACATCATGACCACTGCAAGCTGCTGACCTTCGATACTGCCTGAAAGGAGG
TCAGGGTGGAGATCAGAAATAAGGCACTCTGTGCTCTGGGAAAAACCCAGAAGAACCGGC
CTTCAGATAGTCAGATGTTTTCAGGTAAAGATTTTATGAGCCCAAATTCTTGCATCTTCT
CATACCTAGAGAAACACTAACGTCACAAACCAATGTCTGGTCCTGGTTCCCCTGGTAGCC
CCGGAGCAGCTTTTCTACTTCTATTAATCTTTGGGCCATATACCTTTAACTTTCTTGTTA
AGTTTGTTTCTTCCAGAATACAACAAATCTCCAAGTGGTAGGATGACAAGAATATTCCCT
GACCAACACCCAGACAATGCTGAAACAAGCCACCTTATCATTCCATGGACTCTCATCTCC
CTCCGTAAATGCACCTGACAGAGAGCAGACAAAGGGAACCCAGAGCCCCACGACGCCCCT
GTACAGCCTGAAGAAGCCAGAGTGGTCATCGCCCCTTTTCCCCTGAGACTGGGTTCCCAA
ATGCCCGAGAAGGGAAATAAGTAGACAGATATGAGCAGGGTATCAAAAGAGGCCAAAGAA
TTAGCCCTAGAAATAAAGAGAGGGAGGAATATGGTGACCCAAGGACAAAAGAGCAGATAA
AACCAAGGAGGGTCTTGCAATGCAGGAATGGAAAAACCAGACCCTTGTCATCCTTCCCTC
CCCCTTCTTGTAACTATTAATGGATTTCAAGTCCTCCTGAGCTGCATAACCTGTCTCCCC
TCTTACCCTATAGGGAGAAGGTATTTGCCTTACTCTTCCCTCCACCCAGTATACGTGCCT
CATCCAATCAGCAAATGACCCACAAGACCCCTATCCCACTCCTTGTACCCTGGGTATAAA
AGTGGACTAAAGACCCCTGTTCAATGTTGGTTCTCCCTTGAGCTGGCCCGCTGTTCTAAC
AGTGTCCCCCATTCTAATAAACTTTATTTCCCTCTCAAAAAAAAAAAAAAAAAAAAAAAA
AAAAAAAAAAAAAA


>BTC3_7JE [organism=Bos taurus] Bos taurus near-term placenta cDNA library clone BP250023B20H8, novel transcript
ATTGCGGTGGTGAGGGTACTCCTGGACGTTGTTACCATCCACTGCCATCG
AGGGTGCCAGCTGGTGCCTGCGACCTGATGAGTACAGGTGGACGACCCTC
GGCTCCTCCGCAGCAGAGCTCCTGTAAGATACGCTGGTCAAAGCTTCTAG
CAAATTTGGATCCGTCCCTTCAGTGCAAGCGTTGAACACGCCCGTCTCCT
GAAGTTGCTGTCAGAGGCACTTCTCGACTCTGCACTGTGTTCCTGCTCCA
GCTTCAGCAGCAGACATCCCAGGATGTGAGAGCTAGAAGAGACTTGAAAG
GCGAACCCTTCTGTGGATGATAGATTATTCCAGGGAATCTGCAGTGGAGT
CAGGAGTTTCTGGTTCTTGGCCCAGCTGCCATGTGCACATCCGACTGACC
TCTGACCCCAGGTTTGGATGCCATATTGTCTACTTCCAGAACAAGGATCT
TCGCTATACATCGGGACCCAGGCCCCTCTGACATCTCCTGAATGAGAAGC
GATATTTAATAAAACAGTTTAAAATTTGTAATTCAAAAAAAAAAAAAA

>BTC1_22JE [organism=Bos taurus] Bos taurus near-term placenta cDNA library clone BP250018B20F12, novel transcript
ATCTTTTTCACATCTCAATTAAATTTTTGTTTTTTTCCAGAAAAGTTAGC
TGAAGACTAAAAGTAAGGATATTTTAGTCACTATGAAGCATTTCTACATG
AACAGTTAAGAAGGCTGGAAAAGAATTTCGCTTTGAATAAACCCTGACAT
AACTCATGCTTGAGTTATTTAGGGGGTGTTCAGAGTTACTGACACCAAAG
TGGTCCATGAGGGCTGGATGGTTGTTTTTGAAGGCAATGGCTTTCACACT
TCTGTGGAGTTCTCAGAAATTAATATGACTCTGAATAAACATTGTTTGGG
CAAAGAAGATTGATAAACATTGTATACTAGCTTTCACAAATGGGACAGGA
CTGATAGAGTTTAAAAAATTATGTTCCAACTATGATGTTTGTTTCTTTAA
TTCAAGAGAATATGCATAACCATAGAGATCTGAAACTGATGCCCCAAATT
GTAACTTGTCAGGAAAGCCCTAGCAACAGTGGGTGACATCCCTATGCGGC
CAGGGCCCTGTTAGATGCTCAGCATCCCTCAGCCCTTGCCCTACCTACAG
CCTCATGTTTGTACCCGCTTTGTGTCTTGTGGACCTTTGAATTTACGATT
CATGCTCTATTCTCCCTTTCCTTTCTGGAGTTTTATGATGGCACTTTATG
GATTTGgaaatcttcttagtgttgtttaatccagcatttccaaaatttgt
ttgaAACCCCTGAGCACAGTGACTCCGGGCATACCCAGTAGCGTTCTGTG
GAACAAGACCTGGGGCGTGGgagaaagcaggtggtactcagaattagaga
cagaacttgagttctaatcctaactcacaccagtaatatttgggtgacat
tatggtaaatccttccttatgcctaaatttTTAATATATTTTTAAACGAA
GTGTAGTTAATTTACAATGTTGTGCTGATTTTTTTTTTACACATATTAGA
ATTATTTCCACACACACATTGGTGTTCAGTGGTAATTCCAATGACATTTC
TTTTTGGGAGAAAGATAAAAGTGAAAAACACTACAGAAATGCAAAGTTTT
GTGTGTGTTTGTGTGAAGTCTGTAGTGATAGGAAGGAGATCTACGATCAG
TGTTCAGAAAATAATTTCAATGGTGTTGCAAATCTCTTGGTATATGGTCC
CTTTTTATTATTTTTTGAATTACATTTCTCTTTTGGAAAAGTCTATACTG
GGTAATTTGGCTATTATCTTATACTGTAGAAAAATTTGTTTATAACTAAG
GGGAAGAATGATTTATAAGGAGGGAAAGGGGGTATTTAGTTAATACTAAA
TTATTTTCTGTATATATACCAATCATATAGAAAATATTGACTTGCTTTTG
ATCTTTTGAGATGATGAGCTTACATTTTATACAGTTGATCTTGGGGCACT
AGGAAACTGGTATATTAATAATTAAAATCATATATTTGAACTTAGAAAAT
TTTGTGCATCTTTAAAAAGTATTTTCACTAATGGCTATGAAGATAATTTT
ATGAGTACATGAAAGTGTGAGAGATTCCTCATTATGACTTTCATTCATAT
GTACACTCGTTAATTAAAC

>BTC2_43JE [organism=Bos taurus] Bos taurus near-term placenta cDNA library clone BP250003A10B6, novel transcript
CTGACACTTCCCAAGGGCCCCCTGCTTGCGCCCTGGGGCTGTATGCAGGTCTGGGGGCCA
GCCCTGGGTCAGGCAGGTCACTGAGGGTAGGACTTGATTGTGAATGAGAGTCCGGGTGGC
CCCTGCCTGTGGCGTTGCAGGCCCTGTCCCCACGTCAGTCGTCAGCTCTCCTGGCAGAGT
GAGCGTCACTTCCAAGTTGCCCTGGGCCTCGGGCCCCAGGATGCAGTGGTAGAGTTGTTA
GAGCCAGCAGGAGCGGGCCACTGGGGAGCCCATTGCCGCAGTGTGGGGCCCCAGATCGCT
GCCAGTGTTTGAGCATCTTGGCTCCAAGTCCTGTACGTGGTCCATAGTCCCTCAGTCCCT
AGAACTTGCATTTACAGCCTCTGCATCAGTAAAACTGGACCAGACGTTCAGAAGTTCGTC
TTAGGTGATGTGACAAGAACAGTAAAAGGAGCTGCTCAGATGCCTAGCAGCGTCGGAACT
CTCATTTTGAGCTGTTGGCCCCATAGTGATTCACGTGGGGAAAGCTGACTGTGGGGGCAG
CTCTTGTAAAGACCCGTACCAGGAGACTCGCTGTGCTCCCTACGCTTCTGATGCCTCTGT
TCTGTATCGCTCGTCACCAGACGGAGTGCCCCTGGTCACTCATGACCGGACGGAGCGCCC
CTGGCCAGCCTGGTCGCTTGTCAGCAGACGGAGCACCCTGGGCAGCCTGGCCGCCCTCTT
TGAATGAACCGGAAGTGGGCATCCTTTTCTGGGCTCTTCAGCATTTGCCTTCTGTTTGGG
CAGCTGATTGAACACACAGTTTTCATTCCTGTTATTTATCGCACTGAGACACCCTTGTTC
CCGCAAGAGCCGAGGGGAGGCGAGGGTTTGGTTTGTGGTCGTTTCTCTGGTCTTTGCGTC
CTTCCAAACACTGAGGTGACAGTCATGGCTGGCCTGCCACTGCTCTGTGAGCCGTGTTTC
CTGCTGAAAACGCGTGTGTGAAGATTGTGAAACAAGCACAGGTCATTTTCAAAAAAAAAA
AAAAAAAAAAAAAAAAAAAAAAA

>BTC1_51JE [organism=Bos taurus] Bos taurus near-term placenta cDNA library clone BP230015B10E1, novel transcript
GTCCAAAGCAGATGCTCCTGGGGGCCGTCTGAGTCCAAGCAGACGCTCGG
GTCAGCTTCTGCTGCTCCAGGACACCCACCCGCCTACCCACGGGAGCGGA
GAAGCTACGGTCTCGACTCGCATGTGACCCTCGTGGGAGGGGAGGAGCTG
TTTCCCCCCACTCCCAGGCTCTGGGGAGAAGGGAGGACCCACTGCAGGCT
CAAGCAGACTGGAGGCAGTTCAGTTCTGCGCAGCGTCAGGACTGAGGCCC
CACCCGTGTCGGCTGTCCACGGGCTGCTCGGCTCCGGAGACCACTTCCCC
TCCTCACACGGCCCCCCATCCTCACATCGCAGGCCAGGAGGGCTCCTGCT
CCCCTCTGACCCTCCAAGCAGGACTATCTGCAGGCCCAGGTGACTAGGGT
GAGGGCCACCCGGGTGACTTCCCTGTTGTAAGGAGAAATCACTCGTGTAG
TGATACTGCGTGTACAGTCCCGGGGGTGCGTCTGAGAAATCCTGCCTGCT
GCCGCCCCCGTGTCCGCCATCCGACCACGTGACGACTGGCATCCTCGGCT
CAAGCCCCAGAGTCCTGGGCGGGACACCGGACTGGCCCAGCCCAGCTTGG
GGGCCCCGTCGTAGCTGCCAAAGGAGAAGGAAACACGGCCCGTGGAGCTT
CCACCAAGCGGGTGCGGCCCCGCCCCACCGAAACCGGCAGAGTCTGCTTC
TTCCCCAGTGAGGAGCAGCGTCTGTGAGGTGCAGCCAAACGGGGACAAAG
TGAACAACGCCCGCTGCCCGCAGTCACACTCAGGCCGTAGTACACCTCCC
AGAACAAGCAGCTCCCCAGGGACAGACGAGCAGCCTTGTGCCGGAAGCTC
GTGGGCAGAAGTCTCGCGGTTCTGCGGTTCTGGGTTTGGTAACCGTCCAG
GGCCTCTTGGGAGGTGTGTTCCTCTcccagtctgttcttctcatcttacaaaataaac


>BTC1_100JE [organism=Bos taurus] Bos taurus near-term placenta cDNA library clone BP230012A10C3, novel transcript
GCCAGTCTCTGGAGTCTCTTGGGTTGGTTGTGCTTTTAAACCACTGTTAAAAGTTTAGCT
TGTGCACAGGTGTTGAGGTCAGAGAGTTTGCACTTTCAATGCTGATGTTGCTCAGCTACC
ACCAAAAAGGTTGTATACCCTTGACCAGTGTGTCATACATTCATCTCATAGTGTTTAAAA
TGCTGTTTGAGACTGAAAATTTAAGCATTACAAAGCCTCCCCCAGGCTTATTTCAGTGGG
CCAAATCAGAATCCACTTGTCAGGAGAAAGCAGGAGAGAGTTGCGAGAAGTCAAGGCTGC
TGCAGACAGAGATGATCCTCAAGGACCTAGAAACAGAACTCTTTAAGAAAACAAGTAGAG
TGCACACTCCTTGGTGAGATGAACTTGCCGAGGGGACCATGTACCAAAAAGGCAAGAATT
TAAGACCCATGTGCATGCCCATTTTTGTCCTGCAAATGTGCTGGAAGGAATTTATCCTAG
ATCAGAAGCGCGTGCAGCGTTGTGCACTGCAGACTTATCCCATTAAAATAGTACTTAAGA
TGCAGCAATAGGGGTTGGTTAATTGTAGCACATCCTCTAATACCATATACAGCAGACACA
GAATCAAGGAAGAATATTTAGTAACACGAGGAAAGTGTTACTAAAACGCAGCTTACAAAA
TATTATGGGCAATATGCCACTTTTGAAGAAAGTACATACATCCTTCTTAAAGGCAACGGC
TATGTCTAGCTTCTTGTGTACCTTTTCAAAGATCACCTGTTCACAAGCACCTTTATATCT
ATATAAAACAAGTTGTTTTCTCTCTTTCTTTTTGACCTCTGTATATTTGGCTTTAATATT
TTTTTCCAAACTTAAAAAAATTATATGTAGACTATAAAAATTGTTATTAAAAAAAATAGT
GGCTGACTGAGGAAATCTAGGCCCATCTAGATCCATGGTTTCAATAAAGCCAAAGCTTTG
TGTGGCTATAGCCTCATCTGCAATAACTGAACGCTGTGTGGTCAACAAGCTGAAGCCACG
GCAGGAAGAATGTCTTGTGGGAACTGAGAAGATCCTTTCATGTCCTAGACAATGAGCATT
CCTTGGGCCTGATTGCCTGTCACCAAACCAACCTCTAGTCACAAAGGAGCTGCCCTGGGG
TGACAAAGGAAGATTCCAGTGTCTGAGAGAGGACATCTCTGAAGAGGGGTTCCAGCTCTG
GGGTCCGAGCAAGGAGGCCATCCTTGAACCTGGCTCTGCCTGACTCACAAGACGGTGGCA
CTGCGCGTGGAACTGCAGCAGACAGTTGCCAAGCTGCTTGGTCACCTGGCCATCAGGGCT
CCTCCAGGGTCTTCCTGTCACAGGGGGCCCAGGCGAGTGAAATGAAAGGATGTACCTTTG
ACTGTGTGAGGCAAAGGTGACAAAAAACAGAACTGCTCACTTACTGAGGCTGTTTTGCAG
GGCACAGGGCCCTGGGCCTGGAGTCTGACAATTGGGTTCCAGCCCTGTTCAGTGGGCCAA
GCCTGACTTTCTGTTGCCATCTCCCTCTGTAGAATGGGGCTAATATCTGTCTTTTGGGTT
CTGATAGTTAAATGAGACATGTGTATCAAAAAATGGGGGGATAAAATATTCTATGAATTG
AAAATGTATGTCAGCACATCCCCACGTGCCCCTCAAATAACCCTGCACTTTAGCATTTTC
TCCCCCACCTCTAACACAGCACCTGTGTGCTCCTTAGTCACACATCTAAAAATTGAGCTG
AATGCTCAGAGGGCAGGAGGCTTATTTGTTTCCTGTTTTGGGCACCACCTAAGCACAATG
GCACCCCACTCCAGTACTCTTGCCTGGAAAATCCCATGGATGGAGGAGCCTGGAAGGCTG
CAATCCATGGGGTCCCTGAGGGTCGGACGCGACTGAGTGACTTCACTTTCACTTTTCATT
TTCAAGCATTGGAGAAAGAAATGGCAACCCACTCCAGTGTTCTTGCCTGGAGAATCCCAG
GGACAGGGGAGCCTGGTGGGCTGCCATCTATGGGGTCGCACAGAGTTGGACACGACTGAA
GTGACTTAGCAGCTTAGTAGCAAGCACTCAGTAAATCACTGAACAGAAGGATGTAGGCAA
CTGTTTTAGAAGAAACTTACCTACCCATTGCGATGAAAAGAAACTGTTGGCAGTGGTTTC
TGAGTGATAGGGGGGAAATGCAGTACCTGTGTGATCCTGGACAAATTACTTAACCCGTCT
GGGCCCCATTTTCATCTGTAGCAAGGCAAAGGGTAACTGTGGAGTGTGTATAAAAAGCCC
ACATGTATCAGGTACTCACTATTATTCCTTCACACAGATGCTGGATAAGCATAGCTGTTG
CAACATTCGTGgattttccatgttactctgttcaataaa


>BTC1_104JE [organism=Bos taurus] Bos taurus near-term placenta cDNA library clone BP230013B20D3, novel transcript variant to XM_883284.1
AGCCTCTTTCCTCACTCTGCTCCAGGTTGAGTCCTAGAGCTGGAACCCCT
CTCCAGCCCCGAGTCACAGCTGCACAGGAGACCAAGTCCTGCTCTGCAGA
GAACTCATCCTTCTTCCAGAACAAGGACTTCCGAAGAAGTCAAGTTGTGG
ATCTGATACACGTGGATGAAGCTTGCTTCTGACTCAACTACAAATCTACA
GTCCTCAGCAGTTACAGAAAAGACAATCACAGAGCTAGCTGAACAGTCTG
CCTTCCTACAAGTCCACAGTGGGACTTCAGTTAAATCAAAGAAAGTGTCT
GCTGCTTCCTGGAGGGAAAATTCTCTAATTATGTTATCTCAGAGTATAGC
CACAGAAACCAGGATCTCATGATGAAATCCACTGGCAGTGTATGGCAGTT
ACAAACAAGTTGGAACCGGAAGAATGATGATCAAGATGCCAGATATCACT
TTGTTGATTAAAACCCCATCAATCAGAAGAATCCATGAGATAATCACACA
CTTAAGCTCCttacccttatttttaatctaaaaatctcctgtctgaaagt
cactggggagttcagatcctttaaacatttacttgcccattcttcttgct
tggcaccctgcaaataaat

>BTC1_113JE [organism=Bos taurus] Bos taurus near-term placenta cDNA library clone BP250019A10E12, novel transcript
GGACGCTGAGGGTTTGGAACAAAATATAATTATAATTAAAGGTTCTGAAG
GGCCGATTATATACTTAGCAGTTCACCTGAACTATCCTCAGGACCCTATG
ATGTTGAAGTGATCAAACTGAATAAACATGGAGATAAACCAACGTTGACC
AGCACAGGAAGCCTGCGTTCCTCTCCTCCCCTCACCCCTCCTTACTTAAT
TCTCTTTACAATCCCGAGTGGTTCAGCCTTTTGTTTTGCAAATGAAGAAT
CTAGATTGTAATGGAATGGGCCCTGAGGGATACGATTCTGAAAGTTTCCA
AATACTTTCTCCCTCTCACCCACTCCGCCTCTGTTTCAGGCTAGAAAAAG
TTTTCAGTAACAGTTCAACATGTTAGAAAACAGCATGGAATCTACAGCCA
AGTGCTACTTATGAGCAATAATTGCTTTTTACCTTTGATAAATACAGAGA
AGGAAGGCTCTTCAGGTCCTTCAGTTGGTCAGGACTTCAGCAGCACTTCA
GGACTGGTGGTGACGGGTATAAGCAGCATTCAGGGTAGATGGAAGAGAGT
TAGGAAGACAAACTAGGACTGGTTCAGATATGAACTGTCAGGACCTGAAC
GGTGGAATGTAGGAGGagcatagtatggtagattcacaatatggacccag
gatcagatctgaattcgagcttgaatacttggcacttaccacgtctttgt
ccttaggtaaatcacccccgctcccacgcccccgccgctgctctgagcct
cattcattctctgctttgtaaaacaaggacagtaccttcctcataaggtt
gttataataataaaattaatATTTACTTTA

>BTC1_118JE [organism=Bos taurus] Bos taurus near-term placenta cDNA library clone, novel transcript
CGTAGAGTTGCAAAGAGTTGGACACGACTGGGCGACTTTCACTTTTCACTTCACTTTCAC
TGCTTCCTGGGACCTTTGGCAAATGCCCAGTTGGCCAGTAGCTTTGCCTCTGCCCTGTTC
ACTGCCTCCGTCTGCTGTCACTGCCAAACTGGTCCCACCTGGACGACCACTTCAACAGGT
TGCCTGTTTCTCCAGCTCACCTCCTCCAGTGAGCCTGGGCTTCCTCACAGCGTAGCAGCC
TCAGGGTTCCAGGAGGTTGCTGGACCCCTTAAGGCCTAGACTCAGAAATCACACACCATC
ACACCCGCCATATTCTAATGGTCAAAGTAAGTCAGAAGGCCAGCCCAGATCCAGGTGGTG
TGGAGACATAGACTTCAAGGATGGAGTCTTGATGGGAGGGGCAGCAATGTCCCATTGCAA
AGGGACACATGTTCACTGGCGGCCATTATCACAGTGACCTGCCAAATCCCGCGATTTGCC
GAGTGAGGGTCAACAAGCACATGCCTCACCAGGAGAAGACTGGGACTCTTTCTCCTGCAG
CACTTATGCATGAACAATAAAAATAGACACTAGTTAACTTAAACCTAACGAACATTAGAA
GGGCATTAGGAAGCTCACAGACTTGATGGAAGCATTTTTCATTGAGAGCTCAACAGTGAT
AGGAAGCTTCCCTGGTGGTCTAGTGGTTGAGAGTCAGCCTGCCAATGCAGGGGTCATGGG
TTCAATCCCAGGTCAGGAAGGATCCCACATGCCGCACAGCAAGTAAGCCCTGTGCACCAC
AGGCACTGAGCCAGTGCTCTAGAGCCTGTGAGCCAGAATTACTGAGCCCCCACGCTGCAG
CTGCTGAAGCCCATGTGCCTAGAGCCTGAGTTCTGCAACAAGAGAAGCCCACTGCAATGA
GAAGCCCATACCACAACGAAGAGTAGTCCCCTCTTGCCGCAACTAGAGAAAGCCCTGCAC
ACAGCAACTGAGATCCAGCACAACCAAAAAGAAAAAAAAAAAGTGATAGAGAGCAGCCCT
GAGGATCCCTGAAGGAACCTTTGTAGGGAACGGCCTCTGGGATAACTTCTGATTTGGGGG
TTGGGTGGGAGGTGAGTCTTTGTCATTTGGCTCACGATTCAGATTCCTTGAGAGTGTGAC
ACAGCATAAGGAATATGGTCAATAACAGTGCAGTAACTTTGTGAGGGCAGGTGGTTACTA
AGCTTAACGTGGTGTATGGATGTGTCAAGTCAAAGTAGGACATCTGAAACCAACTTTATA
TTGTATGTCAACTCTATCTCATTAAAAACAATTCCGATTCCTTGAGGAGCTGACTTGGGA
TGTCTTCCCACTGCTCACGTTGGTAAGGGTGGGCAGGGCACTTTTGCTGATGGGACCTCA
TGGATTGGGGGTGGTGGGGTGTCCCTGAGGAAAAGTGAGGTGCTGTGTGAACATCAGGGA
GGTGCCTACTGACTTCTGATGACCTCCTAAGGAAGTGTATGTGGACCCTTTGGGCCTGAC
AGTGACTTATGTCAGAACATCACCAATTTATTATTTTATCTCACTGCTTCTGCTTCCCCC
TCAACCCTCAGTGAAAACAATCATTAAAAAGCCTTTTTCCTCTTCTTCATGCAAAATGCA
ACTTTAGTTTAACCTGTGTCTCACTGGATCTAACTTTGTAAATGAAAGTGTTCCCAGAGG
TTCTCTCACTTGCTCTGTTTGTTCTCAGCATCCTCTCTGAGACATTTAGCCCCTGTCCTG
ACATCAGTCCTCACCTGCCCACAGGTGACTCCTCTATTGGGCACTGACTTCCAGCCTTCC
TTGTGAATCTTCCACCCAGATCCCCTGGACTCAATCTGCTCTCCCTCCCCAAATACCTGT
AGCAGGTACCCCCATCAGATACATGCACTCACCATCACTGTCAATCCCCTAGCTCATGTC
TTCCTGTGCTGTAGATTGTGGGAAGCTGAAAGGGCCTTTTCTGAGACTCCCATGCAGCTG
GGGAGCCATGCTTGGCTGAATTCCTCCAAGCAGACCCATCCACGTGAGACAAGATGACAC
ATGGATGCTGCTTCTGGGGCGGCATGGGATCTTCCACTATCCACACCTCCAAAATCAGAC
TGTGTATGGTGACAGCAGTAGGGTTTCTGCTGGAACATTCCTGTGGGGAGGTGGGACATG
TCTCCCGGCTGCATCACTCCTGGCCATGTAAGCACCTGAGCTTCCTGCCCCCTTAGATGT
TTTGTGAGACAGCTAATAGAATAAACCTTGTCTGCTT

>BTC1_144JE [organism=Bos taurus] Bos taurus near-term placenta cDNA library clone BP250013A10F11, novel transcript
TTAGACAAGAATGGTGACCCTGCAGGTGGTGCCTGTGCCAACAGAGCCTG
CACCTGCAGTCCAAAAACCCCGGCCAGTGGGCTGACTCCTGCCCTCAAGT
AGATCCTCTGCTCCCGGAGCAGCAGGGCCCAGCCTGGGGTCTGTGCATGC
TCAGCTAAGTCCACAGAAACTTGGGCTCTGACAGCATGCCCACCCCATTG
CCCACGGACACAATGGCTTCCAGGCAGATATGCTGGCCACCAAGCCCCAC
TACAGAGGAGATAGCAGAGGCCTCACAGCCATTGAGACTCCCAGGCAGGA
TGGGGTCATGCTCCCACGTGTGCCTGGACGCGAAGGGAACCAGGGAGGCA
ACCGCACACACATGCCTCTGACCAGAATGAGCAGGCCCTGGGCTGCTCCG
CTGCTGGGGCAACCACTGCACCTGTCCTATGCTAGCCTCGCAGCAGTGCC
CATAAAGTACCTGTCACAGCTCCCAGGCTCCAGCCCACAAGGCTGTGTCT
GTGTCCAAAGTACCTGCTCAGGCTCCTGGCAAAGCCTGGCCCTGCCTAAG
CCCAGGCCCAAGAGGGGGAGGCCCAGAACCAGAGAGGGGACCATGCGCCC
ACTGGCCTCCATGGGGCACCCATGGCCCAAAGCTTGGGCTCCTCCGGCAG
GACAGGCCCAGAAGCCTGTCCCCAGGACGTGACGGGTGAGGTGCTGCTGG
AGTATGACCCCCCCCCACACCCTACAAGTGTGCCAGGGGTAGCCTCAGTG
CATCTGGACTCCCCAGGCCCACCCACCCCTCCGTGTTTTGGTGTTGGTTA
CAAAGAACCAAATAAAGTTTTTGCTAAACCCC

>BTC1_146JE [organism=Bos taurus] Bos taurus near-term placenta cDNA library clone BP250014B10E5, novel transcript
GAAATTTTGGTCTTAGTTTCAATGTTTTGTTTAAAGGTATTGACTTTATTATTGCAAACT
GTGACATACAATCAATGAAATCCAAATAGCCCAGTGTGAAATATGGGATTAATATGAAGC
ATTACATGATTAATTCATATAATGAGAACAGAATAATTAAAGAAATATTGACATGAAAGT
GGTTCTATATATGAGATTTCTAAGCTTTTTGGTGGTTCCAATAAAACCATTTAAAAATTA
TTACTGAATTATGAATTGAGCAATAAACAATATAGAAATAATGAATTAAAAGAGGAAGAG
GTATGACATTGAATCGATGATGACTACTGGTGGATTATGAGTTGTGTCTGATAAATACAA
GTCTAGACCTCTGAGGTCTAATGCAAAAGAAATGTCTTTTTTCTCTTACATTTTCATTCT
TATTTATAATTGAACCAATGAAAGAATCAATCAATAAATATGTCAATCAATGAAGAGAAA
GTGTCCGTATTTTATCATATTCTCTCTTTAATACTTTTCAGAATCAAAGTTCAAGCCTTT
ATTGTGATCAGAGTTATCACTTTCATGTTGCTATGGGACAGAGACCCAGGGGCGTAGTGG
CCAAGATTTCCATCCTGGTTTGGGAAATTGGCTGAAGTGTTTTCACTGTAATAAGTTCAA
CCAAGGACTTCCCTGGTGGTCCCCTAGTTAGTAGTTAAGTTCACCTTCCAAGGCAGGGGT
GCAGGGTTGATACCTGGCTGGAGAGCTAAGATCCCAAATGCCTCATGACCAAACTACCAA
AACATAAAAAGAAAAGTAATACTGTAACAAATTTAATAAAGACTCTGAAAATGGTCCGCA
TCAAAAAAACTTAAAAAAAAAAAAGTCATGGTTTCTGGATCGATGACGATCCATGCCAGC
GTCTGAGTCCTCAATGACGAGTAATACGTGTCTGGAACTCTGAGGTCCATGGTTTCTGAA
TCGATGACGATCCATGCCAGCGTCTGAGTCCTCAATGACGAATAACACGTGTCTGGAACT
CTGAGGTCCAATAGACATGAAATGTGGTCTTTCTCTTCATGGATTTTCATTGGTTCCTCT
ATGGTGGCAGTGATTGGAGAGAAGTTTGAGATATTCAAGGGTCTTTTTGCTGTTTGGGGT
CATCTTGCTTTTATTTCATCAGTATTGATGACATGATGATTTATATGATCCAAATGAATG
AATGAAAGACCTACAGCTGGGCCTTAGGGACCCAGCGATGAACTTGGGTAGAGGACGAGG
GGTGGGCAAGTAACCCAGAGTGTCTGGAAGCCTGAGGGCCATGACAGCACATCCCCTGTA
GTCTACTTTTCTCTCTTCATGTGGACAGATATTGGGAATCTATAAAGTCATACTCTTAGG
TTGGCTTAGTGAATTTAGATTTCTTGTTATCAAAAGACAGGTCCCTTGAAAGGATATACC
TACTAGATTGAGTANAAAAGGTGAGGTAGTGTCTCCTCTGGACACTTGCGGTCCAGCAAG
AAATAATGATAAAAATTGCCTCTGTGGATACACATTTAGCAACAATGCACCTAAGAGGTC
AACTGCTTGGCAAAGCGTCCTGTAGATGTAGCACAGGAAGAGTCACTTGTATTGTTTGTA
TCCTCTCAAATTTGAGTATAGTTTTATTTCTAGAAAGCAATCTCTTTGCCTTATGAAATA
GGTATTAATGCCTCATGATTCAGAACATGAAATTTGGAGTGGAAAAATCAGTGACCCTAA
ATTTTTTTTTCTCTCTCTTTTTCTTTGGTTTTCATGGACTGGACTCTATTCATGAGAATT
GACACCTTTGAGCTGAATAAACCGTCAGTAGTCCGTGGCCATGAACCTTATGATTGTAGA
AACCCGGAGTGAATGCATAGGATCTGATGGAGGGATTCCTCATGGAGCACCAACCTAGGA
TGGCATATTTGCTGTTAGAACCATAGAACCTAGACCCACGTGAGAATCATCTCATTCCTC
ATCTGTTCTAAGGAAGAGTCCCGAAGGATGAAAACATTTCTGAAGCGTCTTTCTGAGATC
CGACACAGAACATAAGTAGTCTATGTCCTTTGTTGAAATTGTTTCTATAAGGAGTTGTCT
GGAATACAAAAAGATCATGTGCTTGTTAATTTCATAGTTATAGTAGTTATTAACAATGAA
TCTATGATGAAATCATTAAACACATAAATAAACATGTAAGGAAAAA


>BTC1_203JE [organism=Bos taurus] Bos taurus near-term placenta cDNA library clone BP250023A20G4, novel transcript
GCTCACCCAGACCGCAGGAGGCCACACCGGATATAAGAGGAACAGATGCT
AGCGAGGCTGCTGAAAAAGTCAGCAGACTCAAGGGTCCCCGCCTCCTTTG
CTGAGCCCCGTGAGCCAGCTGCCTCTCGGCGGTGTCACTGTGCAAGAATC
CAAGGGCAAAGCAGCAGCTCAGCGGGCTGGAGGCTTCTCTCTGGGACGGT
CAGGTTCGTTGTCACCAGCATGGAGACAGAGAGACCTACTAAAGCAGCAA
CTGCTCATCTTCCTCGGTCCTGGGAAGTAAGAAACAGATACACTGAAGAA
GGTGGCCAAACGAGTCATGTTGTGTTGAATGCGCTGCATGAACTGGGAAG
ACTCCCCGAGGTGTCCCTTCAGGGTGAAAACTGGCTCCACGCCCTCAACT
TGCTCTTCAGATCATCCACTCTCCCAGGGTCCTGATGCCTCCTCGCTCGC
TGTGCAGTGCccctcctctgttcccaggacaccagcctggttctgttgta
aagcctgttgacatcctcacttcccacctggacgaagacgctccgaggca
gggaccacgctgtacacatccctgcatcctccgccggtgctctgttgctc
agcgcatagttcgtgctcaataaaggtgtgtgggagaaatgaCCAAGGGG
ATGAAGGAAAAATGCACGATTCTGGCTTATTTGTTTGTTTCCCGTAAAAT
AATTCTGCTCCCTAAAAGGAAATAACTGTTTTTTTTaaattcatttaattttc
taaattaaaattttataaat

>BTC1_215JE [organism=Bos taurus] Bos taurus near-term placenta cDNA library clone BP250007B20A11, novel transcript
GTGAATAGAACTTcctggagtggaaaatggcaacccactccagtattctt
gcctggaaaactgcacggacagaagcctgctgggctgcagtccttgggct
cacaaagaatcggacacgactgagttcgtgtgcacagaactTCCTCGATA
CATCTCTGGAGCTTCTAACCTGACGTTTTTTCCAGTCCCTCCTTGATCTC
TTAAACTTCTGTATGGAACATTTTAAAAATTGACTTAAAAAATGTCACGT
CACGTGAAGTCAGATTTTAAACTTGTTGCACCTGGCAGCAAGCCTCACTG
TGTGTTTTTGAGAATTACCAGTTGAGGGTGCTTAATGGTATCCTGGCTTC
AGAAGAGTCCGCCGTGTCCAGAGTAATCCTCAGTGCAGGACCGAGCCGCT
GGTTCCTGTGAGCCCAGGCGATGGCTGGGCCCTTGCAGAACCTGCAGTCA
GGCCGGGGCCCCCGGGACAGGACACACAGATGGGAACATCCTGGCTTCGG
CCCCGAGGAAGCCAGGGAGGTTGTGGGGGCATGTTCAGCCTCTGATTATT
CAGTTTGTCTTAATATGGGACTGACTGAATCGCAGTTTCCCTGTGATAAT
AGTGTAGCATGGTTAACTTTGGTGTTAATGACTCATCAACCTGAAGGTGT
GGCATGGCCTTTTCACTCACTGGTGCATGCAGTCTGTTTTAAAATAGTTA
TGTTTTGTTTTTGCAAACACAAATTTTTGCTTTTTAACTGTTTCTATTGA
GTTCATATTCAGAGGCTTAAATTGCAGTGTTAACGCTGTCCTGCTGCTTG
GGGAAGTCCTACAAGCCATAATTGTGCCAGACCTTTCAGCACTTTGTCTG
AAGTGTGCGTCTGTGGCCCCCTTTAGAGGGTTTGGGGTGCACGAGCTCGC
TGTGCTGGGGGTCTCTCGGTCGGTGAAGGAAGGCACATCCCCAGTCATGC
CTTCCTATGGCCCCGTGTCACCCCAAAGCTTGAGCAAAAGGGTGTGTACT
TGGAGCCACAGAAGGGTTCCtggttacgtgaaataaag

>BTC1_8NG [organism=Bos taurus] Bos taurus near-term placenta cDNA library clone BP250013A20G6, novel transcript              
AGGCAGGGCCGCCACGTGTTATGTGGTGTCAGAGGGGCTGTGCTCGCTCG
CTCCCACCCGCTGGCCGAACCCCAAACCCGCAGAATGACGCTGATCCGCG
GCGCCAGTTCCCGCCCTGGGGCGCTGACGAAGCTCCCGGCAACCGGACTT
CAGGAATCATTCCCAGCATAGAAATTGGGTGTTGGGCGGAAGAGGCCAAA
CTCAGGCACCAGGAACGGGGTGAAGGGCTACAGTAGGAGGCCCTGCACCC
CTTAGAAAGGGTTTTATGAGAAGATGAAAGCTCTCTGGCCCCCGGCGGTT
GGATGAAGGCATCGCAATCTTTGCTACTCCTCTGCGGCGAGCCTAGAGCA
TATTCTGAGTGACGTCAGTTTGGGGGATCCAGCACACTGATGGAGAAGCA
ATCCTTCATCACGTTGAAGTACCTACAGCAGTCAGAGTGTTATGTCTCTG
CTTCGGAGGGAACGTCAAGAAAAGTGTGGTCCCTGCCCTTCCGGGGTTTG
GGGTGCAGAGAGGTAGACAGCAGGAAGTGCCGGACCCCAGCAAGGCGAGT
TTCCAGTGGGACCCGGCAGGATGTAACCCTGTGAGGAAGTGAAGGCCGTT
TCCAGCTGATGAAACGTGACAGAAGGCAGGAAGCATGAAAGTGAGTTCAC
TGGAGGAGGTGTGTGCTTGCCGAGTGAACACCGGCTGAGTTTGTTTCTGC
CTG

>BTC1_39NG [organism=Bos taurus] Bos taurus near-term placenta cDNA library clone BP230016A20B12, novel transcript        
GACAAAGACGTCTTGGTTCAGCCCTGCTGTCTGAAGTGCTCTTCGCCCAG
CAAGACCAGGGACCAGGCATGGAGGGTCAAACATTCAGTAAATGTCTACC
TGAGCAGAGGGAGACCACTGACCCAAAGCAGGAGGAGGTCTCTTCCCCTG
AGGAGAGGGAGACCACGGACTTGAAAGAAGAAAAGGAAGCTTCCCTACCT
CGGGAGGGGCAGAATATTGATTTGGAGGAAGAGGAAGAGGAAATCACTTC
ACCTGAGGAGGGGGAGACTTGCGAAAGGAAAGAAGAGAAGGAGGTAGTCA
CTCCACTCGAGGGCAAGATGTGTGAAATGAAGGATGGGGAAGAGGCCTTA
TCCTTTCAACTTATGGAACAAAGAGAGACCCGTGAATCCCTGGAAGAGGA
AGAACCAATAAGCGTGTTCCCCCCTCCAAATGAATTCTCCCCTCACTCCG
TGTTTCCCCCTCCAACTGCTCCAACCCCTCATTCCGTGTTTCCCCCTCCA
ACTGCCCCAACTCCTCACTCCATGTTTCCCCCTCCAAATGAATTTCCCCC
TCCCAGAGCATTTCTCCTTCAATATTTATCTCCTTAGATTTTTGTCTCCT
TAAACCTTGACCTTAGGAAGGTATCTGTNNTGATATGCTCTCTTCGTGCC
TTATTTAGGTCCTTGTGACATTTAATTTTTTTTGTTAAAAACAAAACTTC
AATCGGAATTGTATGTTCTATATCAGAgccatgtatgttggtacattttctaattgaataataaaac

>BTC1_58NG [organism=Bos taurus] Bos taurus near-term placenta cDNA library clone BP250020A10A6, novel transcript  
GCGGGGCGCGCCTGCCTCTCCGCCGCCGGGCCGAGCCGGTTTTTCTCAGG
AAGATCCAAGCCCAGAGGGGCAGCGGGTCTTCGGGACGGAGGCGGGGAGT
CCCCCCTccccccgcccccgcgcccgggAGCTTCTCCCCAGTCGCGGGTT
AAGTTTATGTAACCGGGCGGTGCGAACGCGGAGAGGAGGTCACGCGAGTC
CAGCCTGTCAGGTACAGACGGACATTTACCAGCCTCCAACCTCTTTCCAC
CCCGTTCCCCGACCGCGCCCCAGATCTCTGCGTCCTTTCTGAAGACTTCA
TTCCGGGGCACGTATTCTCAAGACTATGTACCCACCAAAGGAGAGACAAA
CTGAAGGCAAAGCGAGCCCCACTGGGGTCCAGGGAGCGAGATTAGATGAT
GTCCTTCTCTAGTTTCTGTTTTTACGGTGATGACGTTGGAAAACCTCAAG
GGCTCCCAGTAGCCGTTTAAACCAAAAGCTGCGTTCTCTCCTTCTGGGAG
ACCAAGACTttctgtctctcgtcctggagtatttcgcaaagtcacaataaac

>BTC1_63NG [organism=Bos taurus] Bos taurus near-term placenta cDNA library clone BP230009B20G1, novel transcript              
gggaccagcttcttagtttgaaaactgtcaaataaagaggaaagagtcaa
gcatgtatcctttcTGCCCCTGATTCAACGGTGACACGTGAATGATGCTC
AGTAAACATTCATCAGATGGACCGACCGACCAGGCTATCACCACCTCTGA
CTGCGCCTCCATCTGAAGTTGCAGAAACCCTCTAGAGCCACCGTGACCTC
CAGTTCCCATTTCAGACAGGCTGACATCCTCGATGTCATATGATAGAAGG
TGACTCCAGAGAGACTGCCAACAAGGCTCCTGGAGGGAGCTATGGCAGAC
GAAGGGGTGTGGTTTTTCTTTAATTATTGTACCTGTTTTGTCTGTTCTTT
CTTGGCTCTGTTCACATCCCCACCCCAGCGCCAGTGCAGGAAGAAAAAAA
AAAAAACAGAACAAAAACAAAACATCGCAGAGTTTGAGACAAGATAGCTG
GCCCATTCCCTCTCTGCTTGTAATTAATGCTGA

>BTC1_104NG [organism=Bos taurus] Bos taurus near-term placenta cDNA library clone BP250022A20A9, novel transcript      
CCCCGGACGGCTGGCGGGGTGATGGGTGGGGGGCTGCNNNCGTGTGCAGC
GTCATGGCCCTGGCAGGGAGCGCTCCTGCNNNNGGCCCCCCGGGGTCAGT
GTGCCCGCCCTGCCGGCTCGTGGCCTCGCAGTCTTCACTTCCACGGGCTC
CTCCGGGTGGGCACATGGCCCCAAACAGGGAGGGTGGAGGAGGAGGCCCG
GGACGGTGGCCTTGGGCCCAGGACCCCCACCGCCCAGCTGCCAGCAGAGA
GGTGGCTTCAGGCCCGACACCCCCACTGGGCGCTGCACCGGCCGTGTGCC
CAGGTTCCCTCCTGGCAGGCCCCATCCGCCACCTGGCTTCTCCACCCAGG
AAGCGCCTCCTCCGAGGCCCCGGCCCTGCCAAAGCCTCAGGTGCGGATCA
CGTGGCGGAGAGCAGAGCCGGGCGTGGGCCTGCCTCCTGGCGGCTGGCGG
CGCTAGAGCTGGTCTGTGTGCCTGCCCGGAGGGGACCCGGGGTCCTGGAC
TGAGCTCCGCGCCGCGCCGCACCGCCTCGCCCGGCCTCCGGTTCCGTGTG
GCCTCCCCCAGCACCCTGTTTCACAAAGGGCTGGGGTGCCTGCTCTGGTC
TCAGCCCGCCCGCAGGAGCCTCAGTGACCCCTTGTTGGCACGAGAGCAGC
TGGTCTGGGGCTGCTGCCCAACCACCCCCGGCGGAGAAATAAACGCTGTT
GCCCCCCCaaaaaaaaaaaaaaaaaaaa

>BTC1_149NG [organism=Bos taurus] Bos taurus near-term placenta cDNA library clone BP250024A10G11, novel transcript          
GCTGGACCTCTCCTTAGTTTGGACACCAGGTAAATACAGGACATCGCACC
TGAAGTCTGGGAGGGACCCAAGTTTGCCGGCAAGACTAGAAGCGCGTTCT
TCCAAATAAACTTGTACGTTTAATGAAACCCTAGTTGGACAGTTATCAGA
CTTAACAAAATTCTAACTTGACCTGGAGGAGTAAACAGCCCCAAACAGCT
ATCATTTCCCGCCTTGGGAACGAAAACACGAACGAGGGTGGACTTGCCCT
AACAAATGAAAGCAAATAGTGAATGAAGCTACTGTACTCCAATCAGAGCC
CCTTAACCCAGAAACAGAAAGCCTGCACACAGGTCCCAGCAACGGCAAGA
ACGTGATGCAAAAGGGAGTATGGAACGTCAGTGGCGAACCTAAGACACAG
CCCAGGAATAAGCTCACGGGGGACTTACTGAAGAAACTCCTGAAAAGCTG
TCAACCCCCTACTAAGCCAAAGACATGCAAATTAACACTTCTGTTTGTTT
GCATTTTTAACAAATCAGAAATCAGTTTCAAATGATAACCTTCACACATA
GTCAGAGGTCTGGTGGGTAATCTTTCTCCTATACTCCTGGAAGCATATAA
ATTGCTTCAACATTTCTGAACATGAATTTGCCAGTGGAAGCCAAAAATAA
AAATGTTTTAGAATGAAAAAAAAAAAAAAAAAACAAATGC


>BTC1_237NG [organism=Bos taurus] Bos taurus near-term placenta cDNA library clone BP230010A10E6, novel transcript 
GGTACTGCGGCTCTCGCTCGGGAGGGCCTCGTTTGGGATCTCGCAGGGCC
GAACTCTACTCACTCCTAAGATTAATCGGTGCGGAGGCAGCGGGGCGCCG
AGGAGCCTACCTCGTGTGGCCCTGTTGGGTGGGCTCTCGGGCTGAATTGN
NTTCCCTCCCGCCCCGCGTTTCACGGGTTCTCTGTGCGGGACCGTTAAAC
CTGTAGCCCCTGCAGACGGGATTGTAGGCCACGCCAGTGCTGCATGCGAA
ATCTCCCTGGTGGCCCTGCTTCGAGTGGGAACTTGGGCGCACGTCCCCAA
CCCGGCACCGGCACACGCGTTATTACTCGTTAACACTGCCTTCTGATGGA
AATCCCCACTGTACATCGTCTGCTTTTGAAAAATCTGGAATCTAACTGCC
TGCTTCTCAGCTCTCATTTTAACCACCCCCCAATCCCACCCCCAGGCCGG
TTTTTAACCTGCTAATGGAAAAGCTCCTACCCGGGGTCGAGTGTGGGAGA
GTAAGGCTTCTGAGATGGTCTCCAGCTCCAGGGCCTCCAGGACTGGTCGC
GTGACCTTggactgcgtctccttgttctttgagtccctgtatttcgcttg
tctggtggcggcgctaataaat


>BTC1_255NG [organism=Bos taurus] Bos taurus near-term placenta cDNA library clone BP230012A10G9, novel transcript anti-sense to XM_596632.2
CAAGccagggatgtaacccccgtctcctgcgcctcctgcattggcgggtt
ttttttaccggtgagccaccGCCCACCTCGGGTCGTTGTGGCTCTAATTT
TCTCGCGTGACTCCTGCTCCCGGGGACTGCGGACACTGGGCAGTGTCGCA
AGATTGGTCTCTGGGCAGAAAAAGGAAAACCTCAAAACAAACTGAGACCC
GAGCGGTAACTTGAAAATTCTTCCCTCTATACGCCTCAGCCAACCTTTCT
GTAGTACCCTTCTGTACTGTTTATACAAGATGGCTTGCCTCAGGGAACCT
TGCCCCTCTGCCTGACTGTTAAATCAGGGCCTTTGTTCAGGACGCTGTTC
ACCTGTGGATGGCTACAGGAAGGAAGAAATTGACACATCCCTTCCCCAGA
CTTGCTATTCTAGGAGATATTTGCAAGATGAAGGGGCTTTTTACTTCTTT
TCCTCACCTCACCCCCTCCACCCCACTCATTCTATAAAAGAACCTGGCAT
CCAGACCCAGATAGGATGGTTATTTTGAAACATTAGTTTGCTATCTTATT
GGTCAGTGAGTAGAACCAGCTCGGACTTGGTAATGCTGTCTGTTCAAGCA
CAAGTTGCCTGTTCTCTTTATTTGGTGCCCTGCctctctagagaataaatg

>BTC1_266NG [organism=Bos taurus] Bos taurus near-term placenta cDNA library clone BP230015A10C3, novel transcript      
GCAGCAATGGGGCCTTCCTTGTCGCTACTTCCTGCTGTAAACCTCGCGCT
GAGTGTTGGAGGTGGGGACCGTGTGTGGACGGGACCAGCCAGACAGGCTG
CCAGTGCCCCAGGAGGACTCTGAGAAAAGCCCCAACGTATCTTTCTCATT
AGGAAACCATGGTGCTTGAGTTCCTGCCAGGAGAGTTACTTATTCAATTA
AGTTACTCCATAAAGTAAGGCTTAACAAGGAGTAAGGAGTTGATGTAGCA
ATTCAGTGAATGGTTGTCTAGTTTCAGGTAGTTCACAGGATGAGCTAAGC
AGAAGGGCAGAAATCATCGGTTGATTGTTATGCTCAGGATCTGGACAAAA
GAGTACTTTAAAGCTTGCCAATCAAAGACGTCTAAGTAGGACATGGAGAG
CAGGCGGAACACGGGCGGCGAGGCCATGGCAGCACGTGTAACTCTGGAAT
GCACAGCTGCACTGCGAAGCACAGCTGGGAGGGAGCAGTGCCGGTCCAGT
CAGCCCAGCCCGCCCTCAGTCCTGGCGCCTTCAGAGCACCGGCCGGCTGC
CAAGCCCTGCATCCGGAGTCTTGAGGTGTATGAAGATGAAGATCTGGTCC
TTCTCAGGAAGGTCACCATACAGAGGAGGTTAAAGAATACACGCTATGGA
GTAGAAAGAGCCCCGATGTGAAGGCTGCCATCAGAATTCAATTTCATAGC
ACCACTCTGAGCAACTGTTTCATTTTCTGTAACAAAGAGTAGTAATATAT
ACCTCCCAGGGTTGCATAAACCTTGAAGGAGCT

>BTC1_269NG [organism=Bos taurus] Bos taurus near-term placenta cDNA library clone BP230015B20F1, novel transcript       
CTGCGGAGCCGAGACTCTGGGCTCCCGGGTCCCGGGTCTGTGCAGCGTCC
CGGGCAGCATCTTCCGCCTGGGGCTGTCTCCAGATCTCCGCTGACAGTCG
CGGGGTTTCACCAAAGGTCGACATCGAGCGTCCACTGGCCAGGTTCTGAG
CCGGACAGTTCCCGAAGGTCACCGCTGCATACACACCTGACGGTAGAGCG
CGCCCCGCTGCGCGTCACCTGCTCGCAGCCTGCGGACAGGCCTCCGGAGC
CTCCCAGGAACCCATCCTTAAACACGACTCGGAAGGACGCGGTCTCAACG
CAAGACCGAGCTTCACCTGCAGCACCCGGGGAGACAGAGGTGGCAGTGTG
ATGTGGACGCTCCTGGGCGCTACGCCGAGAAGGCAAACTTTGGAGCCAGA
CGCTGCAGCTTCAACTTCCAGCAGACGCTTCTCCCCGCAGTGTGGGCCTG
AGCAACGGGGGAGCCCACCTGCAAGATGGGGGAATGAATGATACAGACCC
ATCCCAGGGCTGTTCTAAGAAACGGAATTTGTAGGGAGCCACCTAGTCAG
GACCCTGACTCGGGAAGTACTCAGCGAATGACGGGCATTTTTATCTTTCT
CAAACATTGTTATCCTTTTCATATCCATATGTCATCCTTGCTcaaacgtt
taaaaatgccnnntatgcaccaagtcctgtgctagaccttgcagatacag
atattaataagTGTAC


>BTC1_286NG [organism=Bos taurus] Bos taurus near-term placenta cDNA library clone BP230016B20G4, incomplete novel transcript (XM_870778.1)     
TCATCAGAAATCGCACCTGTGCAGCCAGGCGGCGTGGATCTCTGTAAGCT
AAGTAGNCGCTGGCAGGGGGAGCTTAGGGCTGGCTGCTGCTGCAAGGAGG
GCCCCAGAAGGATGTCCTCAGCACGTGGCACCGCGCAGAGCGAGACCAGC
ACGAGGGACTGGATTGTTTCTCCACCGGAGATCGACGTGTGCATTTCAGG
TCCTTCCCACAACAAGGGGTAGCCCAGGCCTGCCTGCCCCAGCCACCACG
ACCTGGCAGCCTGCTGGATTCAGTGTAGCTGTGAGACGTCTGTGGACAAA
TTGATGCTTTGAAAGTTACTATTTTCAGGTGCATCCAGATTTTATTTCTG
AAATTTAAAATGTAGGTCTTTGGTTTATTTGCATCATAGGTGGGTTCTAA
ATGCCTTTGAAATCCAGATGGGCTACCGAACTTTTGGATAATCAATCTTC
CATCACACAGCAGCCCTGAACACCAGGAGAAGATCATGTAACTCTGGTCA
TCGTTTGGTCCTGGCTGGTTGTTTTCAGATGCTGATTTGTTGAGCAGGAT
GTGAGTGTTCCATTTTGGGCAGCTCAGCCCTTGCTGTTGGCCCTGTGGGT
TTGCTGGCTCAGCTTCACCTTCCTGCATGCCAGCTCTGCTTGAGTCAGGC
CATATGAAACATTAAGAGCGTGCATGTCGCTTGGACTGTTCTTTTTTCCA
GCCAGTTCTTCCATAGAGAATATGTTTGCATAGTATGAATGTTTCCTATA
Caataataacattaaaaacttaaaaaaaaaaaaaaaaa

>BTC1_311NG [organism=Bos taurus] Bos taurus near-term placenta cDNA library clone BP250005A20C2, novel transcript 
GAGAAACTGCTGAGACGAGTGGTGCGTGTTTTAAGACCATGGTTGTGTTC
CTGCCGAGAAGGATCCGACTCTGAGGCATTGTCATTGAGGATGTGGCAAA
CACGAGGGGTGGGGAGCTCAAGGCCGTTGCTTCGGAGAGATGAGAGCTGG
CGCTGCAGAGGGCAGGAACCAAAATCTGAAGCCCCAGCAGTCCCCAGATA
CACTGAGGTTCACGGCCACACATGGGCCCAGAGCCCTGACCAGCACCACT
GATGGGACCAGAGGGCACCCAGGGCAAACCAGCCCCCTCAGCCTGAAGAG
GAGCTCAGAGAGGCCGGCCATCTTGTCTTTGTATAGGACACCATCGGCCA
CACTCTGAATATCCGGCTGGAAGTTTTTTTGTTTTTATATTGGATGCAAT
TGTCTAATGTGCAGTAAGAGCCTATTCCCGTGGCAGTTCAGCTGTATTTC
TCAAAGAAGCTATGATGTCAGAGTTGCACCAAGACTCCAGAGGAACAGCC
TCCTTGCCCAGAGGGGTCTGCTTGAATATGCCAAGGTGTACTGGGAATCT
TAAATAAGACATGAAAGCCCACAATCTGCCATTGCTTGACAGACTGTGGT
TTTCCCGGGGTTATAGCCTGGGGTCAATATTCCAAGGAACACACTTTGGG
GACCCAGTCAAGGAAGAGCCCTCAtaattaaag

>BTC1_314NG [organism=Bos taurus] Bos taurus near-term placenta cDNA library clone BP250004B20H11, novel transcript anti-sense to XM_870046.1        
GNANNCCGCTGGAGGCTGCTGCAGGCCGCGTGGACAACCTCCAGGCAGGG
GCTGGGGTGTGCCCAGACCCCAGGGAAGGCTCTGCGTGGTCACAGCACTG
CACTCACATGCCCGCCTCCCAACGCCTCCAGAAAGATCTCATGGAGGACA
CGCTGCCTCCCCAGGGATCCCGGGCCTGGGCCTGCGGTGTCCCCACGGCA
CCCGCAGTGGCGTCCTCTGGGGGCCGTCTCAGCCCTGAGGGGCTCCTGCC
AGCCAGCTTGAGGAGCAGAGGGCACCGAGAAGTGAAAGCGGCTTTTAAGG
AGGGCGTGGTGACTGAGCACAGGCCGGCCCTGCACCTTCCAGGGAAGCGG
CAGAGACAGGCCCGGGCTCACCAGACAAACAAACCTGATGACACTTGCCG
GAGCGGAGACGGGGGCTGTTTCATTCTGAAGCCAAGAAAAAAGCCTGGAG
TCTTTCCAGTCACTTCTGACCAGCAGTCACCTGTGGCTTGGAGCGGTGTG
CTGAACATGTGGAGCCCTGGGGCAGAAAACCTGACTGAGCGGTTCTGCAG
CTTAACAGCTCAACTCCTGAGGAGCACACGGGGACAATTAGCCTGCAGGA
aatctcacttctgttttccaagtttcaatggaggtgaataaag

>BTC1_316NG [organism=Bos taurus] Bos taurus near-term placenta cDNA library clone BP250005A20D11, novel transcript variant to XM_869050.1               
AGTGCTTGGGCCCGGCCGGAAGTCAGCGTCCTCTCTTCTGAGAAAGCGTG
GGCTCTGGTCAGGGTGAAGCAGACGGGAAGCACGGCTCCTCTCCTGGCTC
AGCCCAGAGGACAGCAGACCGCAGACTCCCAGGTCAGGAGTTAAGAACGC
ACAGTATCTTCATGGTGAAAAGTGAGACATTATGGTAAGCACTgcttccc
tggaggctcagatggtaaagaatcagcctgcaatgcaggagacccaggtt
ccatctcttggtcaggaacatcccttggagaaggaaaccgcaacccactc
cagtatttttgcatggggattcccatggatggaggagccagccaggctac
agtccaccgagtcacaaaagagttggacacaactgagcaacgaacacaAG
ATGCCTTTAGAGCATGTGTTTGGTTTCATTGCCACTGGTCAGATGACGAT
CATGAAGCTGAAGAGCTGCCGCAGAGATGAGGGGAGTGCAGCCCCCTCCC
CCTTTTTTCCAGGAAGACAGCACGCCAGGCCCGCCTGAATCCCTGGCAGG
AGATGCTGAGTGGGTCCAAACAGCATGCTGCCTGGGATGCGTGGGAGGGC
CTGCTGACTCTGGAAGATCTGCAGAAATCTTATTTTCCAATTAGCGCCGC
TCTTGCTATTGACAGACCTCCAAATTCTTAAACCCTTGGCTGCACAGAAC
ATTGAGTCACTCACCCCTACTTTTTAAATTGCTTCAAATTGGCCTTTCAA
GTCCATTTCCTAGCTTGCATTCCCAGCTCAGGAAAGTACAGAAACGTACC
TTCAAAGCGGGTTCTGCAAATCAGTGATTGATTCTTGATCAATGACTTTC
TGGCTCTCAGCATGGACCTGGCTGCCCCCCGACCCCCATCCTCCATTCAT
TCCCACCAGAACCTGGTGTCCTCAGCACTGAAGAGGCTGCGGAGCACCCC
TGCTGCGGAGGACCTTCGGCCTCTCTCTTCCAGGCTCTGCTCCAGGTGAG
CTCTCCGCAGGAGCTGCCAGCCCCTGACAACAAGGAGAAAAGAAGGAGAA
ATAACGGAGGACGGCCAGACACCTTCAATAAGTTCTCTTTTActtattttatggaataaag

>BTC1_318NG [organism=Bos taurus] Bos taurus near-term placenta cDNA library clone BP250005B20E7, novel transcript
GAGCAGCGTCCCCTCCCAGCCTGGCCCTCGTTGCGCCCTGCAGCAGCGGC
GCTGGACCACAGCCGCTTCGGAAGCACCTCTCCCGCAGGTGGGTCATATT
GCTGCCGGCCTACGCCTGGTACCTTTCGCCATAGGGCTCCCCTCCCTTAT
CAGCTTCTGCCCACCTCGAATCCCTGCTTCCAGGACTCTGCTCCGCAAAC
CTGCTCACCCTGGGAAGAAGGTGCAAGACCACCCCAGGGTGTGGCAGGAT
GAGTTAAGCAATTCAGCAAGCGGCTTGCTTCCAGGAGTTTTCTCTCTTGC
TTCCTCGGGGTGCAGAGGAGCCCTAAGAAGGAAGACTTAGGGCTTTGGAC
TTCTCTCTGTGTCTTACTTCTGGATAAAGGCAATCTCAGATCTGACTACA
CTTCCTGGCCAAGAGCTGAAACTGCGTCCTGAGATTTGCAACTGCTTCGT
TCATTGATCTTTAGCAATTGTTTTTCCAGAGAAATTCTGCTTTGGAATGT
AATCGATGTGAAGAGTAAATAAAACCTTTGGTTCCCTGTT

>BTC1_322NG [organism=Bos taurus] Bos taurus near-term placenta cDNA library clone BP250006B20D3, novel transcript       
GCTCACTGCCCTGTGAAGTCAGGACAGTCTACAGCAGACCGGGCCGTGTC
GGGTGAGGGGCTGGCAGGCGCTGGCTGGCCCGAGTTTCTGACCCCGGGCG
CCGGCCTCCAGCCGTGTGGCCTGGCCTCGTGTTTCTGTTGCAGAAGCTGT
TTACCTCTCCTCCACTCCCTCGGGACTCTGACGTCCCGGAGTCGGGCGTG
GATCTCCCTCGCCTGTGGGCCAAGACACAACAGCACCGCAGGGCAAACGC
CTGCTTGTCAACAGAGGAAGACCAAAGGCCCGGGGTCGGGAGGTAGGCGC
CCACGCCTAGAGCAAAGCGGAAGATGGGGACGTGGGGTCTTTTTCAAAGG
GAAGAATGAGGGTTAGACCGTCTGCTTACACTGTGATCTATGTAGGCTTC
TCCTGAGATGTTAAATGTGCAAAAGCCAATTTGTTCCTGCAACATTCCCA
TATTAGTTCATGCAAATTTTAAACCTTCatattacagtgtgttgccgttt
ccttctccaggggatcttcctgacccagggatcggacccgggtctcctgc
actgcgggcggattctttgccaactgagctacaagggaagccctCCCCTC
TCGTTGGGTCCTACTTCCGTCATGGGCTGTTGTTACTTTCCCAGTGAAAA
ACAGTTAATGGAAAGTCAAGGAAAACAAGGTGGGAGCAGGAATTTTTAccttgaataaac


>BTC1_329NG [organism=Bos taurus] Bos taurus near-term placenta cDNA library clone BP250007B10G3, novel transcript       
TCTCATCACGCCTGCCCAGGGTGTTGCCGGCTTTCGAGGCCTGGGCCCTA
CCCGAGGTCCTGACTGTGGTCCAGGGACCAGGGATGGAGGTCTTGGGGGC
AGCACTGGGCAGATCACAACCCCTGAAGCTTCAGTTCCGCGTCAGCAAGA
GGTGAGTGGGGCCCTGGGCCTAGAAGTGCCATCCGCATTGCAGACACACA
GATGTCCACGGCCCAGCCCGCGTGGACGCCCGCCTCAGGACCCAAGCCCG
TGAATGACGTCTTTGTTGTTCCACCCTGTGGCCCCTCGAGGCAGCCTGGT
ACGGCCTGCCTCCCTCTCGGGTGCCCTCAGTGGGAGGAAGCGATTCCGGG
GCGGGACTCGGACAGCTGTGCCTTCCAGGGCCATGGGCTACACCCCCAGC
ACCGGCGAGTCAGAGCCAAGGAGGGCAGCACCAACCGTCACCCATCACCC
CGTCTGCAGGAACGCCTCTGCCGATCTGGGCTCAGGGCCCTCACGTTACC
AGTCGGCAAAAGGAGGCCTGGACTAGGCAGGACAGAGAGGCTCGGTGTCA
GCTTTTAGCAGGGACACGCAGTTCTCAGGGGCCCAGGCCGTGGCTCTTGT
CAGATTTTTCTTTTTTTccttgaataaacctaaaagaaattaaag

>BTC1_335NG [organism=Bos taurus] Bos taurus near-term placenta cDNA library clone BP250008A20G2, novel transcript
GGTTCCTAGAAGAATGTGTATATGACAGCGGCAGGCCCGCTCTCAAGGAG
GGAACTCTGGAAGCGTAACCGTCAGCCCTCTGTCAGCGGAGCACGCATGG
AGCACGGGCGAGTGCAGCCACGGGCAGCTGCAGGGTTTCCTCTGCCTTGT
GGGGTGGCTGGAGCCTTTGTCGGTGACTGGTTGACCGTGGGGAGCCCGTC
CTCTGTCGGCATCCCGTCGGCCCAGAGGCTTGTTCTCTTGCGTGTTGGGA
GGGAGCATCCATCCCTTGAGGCTAGGAGCGGCCCCGTGGTCCTGCTGCGG
AGCCTCTGTTGAGCCTTGACGGCCCACGTCTCAGTGCGCGCGCCACACCC
CCCAACACACACAGGCTCTGTGGGCCTTGCCTGCGCCTGGCATTGTGTTC
CTGTGCGTTCTTGGCTCCAGCACCCCCTCTCAGGCTCATTCTCAGCCCTG
TCCTGTCTCCCGGAGTTTGTTTTCTTATTCTAAGGGCTTAAAAGCCTGTG
TGGATACCCTTGGCTTTCAGGGGATTGTCTCCTGGTAAATCTTGCAAAGT
TTTGAAACAAGCAAATGATCTTTGTACGTTCATTCGTC

>BTC1_342NG [organism=Bos taurus] Bos taurus near-term placenta cDNA library clone, novel transcript      
CTCTAGGGAAGCCCTATGGCAAACCCCGAGTCCTTGAAGGACAAGGCATG
AGGCAAATGCCTAATCTGTATACAGACGGGACATTGGGCCAAGGAGTGTC
CAAACTTTGGCAAGTCTCCTAAAGTGGCTTGCTACAAATGCCATCAATTG
GGACACTGGGTAGCACTCTGTCCTCAGGACCCAAGAGCCTCAAGGTCAAG
TGCCAAGCCTTCCTTTATGATGGTTCAACAAGACTGAAGCAGCCCACTCC
AGCCAGCCCACCGGTCACAGATACCCATCACGGGGATGGAGCCAAGGGTT
CAAATGGATGTGGCAGGATTGCCTCAAAAGTTGACGGACAGCACCTCTGA
GTAATCAGNCAATTGCAGACCCACAAGTGGAAGTCTCTTGATGATGGTGT
CAGTGGTCTCATCGAATACAACCCCAGTGATTCTAGCTGAGGAAGTCTGG
CTTCTTTGTGGGAGCATATCTCAAACTACAAACCTAAGCAGCTAATTCCT
GTTGACTATATCTGCCAGAGGACTATAGACTAATTTTTATGGGATCAAGA
ATATAAATAAGTACATGTTTCTTATAAGACACTGTGTTAATTCTTCTcccctttatgaaataaag

>BTC1_347NG [organism=Bos taurus] Bos taurus near-term placenta cDNA library clone BP250011A10B7, novel transcript     
GCTGCCGACCTCAGCCTGGCAGGCAGAGAGACTCAGAGGCGGAGGTGAGA
CCCGAGCCCCTTAAACTGCCCTCGGGCCCCCACGCTGGGATCAGCCCCCT
TAAGACTTGCACCTGAGAGTTGCGGTCAGCTTGGAGAAGCCGAGATGGAC
ACTCCCTGGGCCTCAGCTCCTGCCCCGTGTTTGCCATCAAGTAGCAGTTC
CCGTCCAGCTCCTTTCAGACGACAATCCTGTGTGTCTATAGCACAGACCT
GAGGAGGGTCCCAGCCCCAGCATAAACAAGGGGCTGCATGTCGCCCCTCC
GGCCGCATCTTGCTTCTCCGAGGGGACTGAGGCGGTGTGTGTGGGTGCCG
ACGCTGTCCTCTTGTGAGGCGTGCAGGTGGGAAGCAGGCTGGCGCGGGAT
TAGAGAGGCACCCCCGCCCCCTCCCCGCGAGCAATGCAGAGGGGAAGGAC
GGCCGCTTAGCCCCCTCTCCTGCCTCAGTGCCTGAGAATGCCCCCTTCTG
GGTACGAGAGAGAGTCCTTATTTTACTGCAGgtgtgtgtgtgtgtgtgtg
tgtgtCTCACGACGTCTGTCCTGAGGGACGCTGGCTGGCTCAGCGCCTCA
GCTGTTGGTCACGGTCCCCGGGGCTGGTGGGGAGCAGATACTGCCCGCGT
TGTGCCCTGACACTGCTGTACCCTTTCTGAATGGAGCGGAGAGAACCAGA
GTGCAAGCTtcaaacaggaataaaaaga

>BTC1_352NG [organism=Bos taurus] Bos taurus near-term placenta cDNA library clone BP250013B20A4, novel transcript anti-sense to U61292.1             
GGGAAgggtctcagtcttgactgtatactagacgctcttggggggaactt
taaacaaaattccaatgcatggcctcccccacccccgttctaattgttta
cccgggcaggcccaggcctctgcatttCGGCATGTCTGCCGCTTTCCTCT
AGCGTGAGGTCCCCACAGCCTTCCCGTCCCTAACAGTCTCCCCCTTCTCC
TTTGCCGCGTTTGTTCTATATATGTTAATTGGATAACTTTTTATGTGCTG
GGAACTGTCGGGGGTTTCCAGGGTGAACAGGCTTTTCTTTAAATCTGCCC
CGCTGCTCCACTCACCTACATCCATATTTCTCCCCATCTCTTCTTTCCCT
CCAGATTAAAGAGAAAATAAACAACAAGGTCCCTACATACAAAATAATGC
GAATTTTGTTTTTATCTTAAAACTAGATGTTGGATAAAGATTTAGAGATT
TTATGGTTCCATGCATAATACCTTTTTGCTTGTTGCACGTAAATGTGCTG
CTTTTATTTTTTTTTTTATACACTTCTTTCTTTTTAGACACATAATACCT
GTTCACTGtaaaattgtttaaataaaaataaataaataaataaaattgtt
taaataGGGGTGAGCCAAGCAAAGAAAATTGAAAAAAAAAAA

>BTC1_377NG [organism=Bos taurus] Bos taurus near-term placenta cDNA library clone BP250019A10D7, novel transcript      
TGGAGCCCAGGTCTTGCTCCAAGGTGGTATTCTTTCCACCTCATCTGACC
ACCGTGTCTGTAGGTGGTCAAGTTAAGACAGGTGGAGACTTTCATTAAGG
ACCACACACAGTAGGTCACTGACATTTTATGGCCAAAGCACATCATGAAA
CTGTGTATGAGCCCCTGTGTCCTTGTCTTAAAATGCCGACTCAAGAGTCA
ATGATTGGGAACTGTGAAGATGTAGAAGCAAGGAAGAGCTGTTGGGCTAA
GAAACTGGTAACAATCTATAGACTATAATTCAGCCACATAACAGAATCAC
TAAACTCCCAGTTTCCTGAAAGATACAGATAAAGGCCTGACACACATTCC
TAAGTTGTTTTTACAGGAAGCAGACCCCTTTCCAGATGAAAACTGCTGAC
CACAAGAACATAGACCCTAGATTGAAACCAGAAGGTTGACGATGCTTGAA
ATTTCACCTTGTTGCCAACCAATCCAAGAACAAGCTGATCACACCCTGCT
CCTTGAACACAACTCCTCACTACTGCCTCCAGGAGCAATCCTGTGCAGGG
AAATCAGCTCCTAAATCTACTTTGACAAAAGATGCCCTCTCTTATTGAAA
ATGGCCAAAGACAACTGATGTTTGGACTATGCCAGGTGGCCTCACATCTT
GTAAGATATGGGAAAATTGAGAATCAGAGAGGATAGACACTGCCTCAATC
AAAGTTGCAAATGTTGATCAATGGAATCACTTGGGTAAACAGTTAAACCC
TGCTGGCCCCGGAATCCCTGCTACTGTCATTGTACGTGAGGTTGAAAACC
TGAGGTCCTCTCTCAGCCTTCTCCCTCTCCCTTATGGTCTTGGGTCCTTG
TACAAACCCTTATGCCCCTCTCTTTTTTtccctgtctgcactgacaggcaccataaag

>BTC1_381NG [organism=Bos taurus] Bos taurus near-term placenta cDNA library clone BP250020B20G3, novel transcript       
GGGCGCTGGGGCCCTGGGGGTGAGGGCCCCCTGTTTCCTTGCTGAGGCCC
AGCCTCTGCGGGAGCACGGAGACGTGCCGTGTAGGGAAGCGAGGGGGCCG
GTCACAGCCGGGGTCCAGGAAGCACGCGCGCGGGGCGATCCGGCCGAGCG
GTCCCCCGCCTGCGCCGCCCCCCGTTGTGGCCGGGCCGGCCGTGCCCCAC
GCAGGAAGTGCGCCTGGAACCAGAGGCGGCCTGTCCCGGGGGCAGCTTCC
TTCTCTGCAGAAGCCGGGACAATGGGATTAGCTGCGCGGTGAGATAACGG
GAGAATGGAGAGAGAACTATGAGGAGACCAGTGTGTAAAAGCGTGTCTTT
TACTGTTTTTTAACAAAAGAGAAAACTGGCAACAGACGGGGTTAAGGCTG
CTCATGTTTGCTCTTTTACTACGAACACTAAATAGATTTTCcgatgtgaa
tgtacttattgccactcagctgtacagttaaatatggttaaaatactgtt
ttatattatgtgacttttaccacaataaaaaaaaAAAAAAAA

>BTC1_383NG [organism=Bos taurus] Bos taurus near-term placenta cDNA library clone BP250021B10C1, novel transcript     
AAAGTGAAACGTCACGGTGGCGAAAAACTACTGGTGGTGGGACGATTGGA
CAGCTTTGCGACAAAGTTAAACCCGGCGAAGGGATGAGACTGCCGGACGA
TGGATGGGTGTGGTCCACACAGGGGAACCTGGAAGTGGCGACGAGACTAT
TCGCTGTGGCAAGACGGAAAGGCGTTGGGCACAAAATGAAACACGGTGGC
AGCGCTGAGGTTTTTGGCTTCGAGTTGATGGGACGGCTTTGCGGACAAAG
TGAAAGCGAGCATAGGTGATGAGACAATGGGCTTGGGGCGGTGGCACCGC
GGTGTGGACCAAGAAAACCCGGCGGTGGGGGTGAGACTGTGAGAGATGGG
ACGATGGGAGGACCTTGAGCACAAAGCGGAGCCAGGTGGAGTCAGTGAGA
CTACAGGCTTGGAGCCATTTTGGACAACGTGAGAAACAGCCAAGGCGATG
AGACTGGCTAGGGGACCCTGGGAGTGCGTTGCAGACAGAGGAGAACTCAG
CGGTGGCCAGGGGACAAATAACCATGAGACGGTTTGGGGGACTTTCTGGG
GGTGAGACGGAACGCGGCCACCACCTGGGTCGGGGAGCAAAGAACTGTGC
GCCCCTGGAATGCTCTGGAATTTTCAGGGTCTTTCAAGGATTCGGCCTTG
AAGTGGGGGGAGTAAATGTTGAATAGCTGAAAACTAGGAATATTTTAAAA
AGCACAGCAGTTTATTTTTATGAGttaattttatattgaattatatactt
attttaaattaaatatttCATGTTTCC

>BTC1_384NG [organism=Bos taurus] Bos taurus near-term placenta cDNA library clone BP250021B20C3, novel transcript
TGTTCTTCCCTAGCACTGCGATTCTTCTGGACTTTTAGGGTGGGTTGTTG
GAGCTGGGGCTCCTGCAGGAGGCAGAAACACTGGGGAACAAGGATTCCAT
TCCCAGAGGAGAAGACACTCTCAATCTCAACTCTTGGTCTGTGGTGACTG
GGCCCAGCAATGATCAGGTGGCAGATGAACGCAGTAGCTTCGACCTTCAC
TTGTCCACTACCTTTATATGCGTGGGTCAGCCTTTCAGTGTCAACTACAG
TACTTGGTTGATCAAGAGATTTCTTGGTTATGACATTGCTCAGGAGAAGC
TACCCAGCAATGGAGAGAGGGTAGCTGCAGTCTTGAGACCTGAAGACAGC
TTATACAAAGAGATATTTGCCCTACCCACAGCCACCTACCTACAGCGGGA
CACAGTGGATCAGGAGCTGTGACAGAGAGAAGCAAGAAGCTGGAATCCAG
GAGTGGCCTGAGAACAGGGGCAATATTGGATGGGATTCTGTGTGATACCC
TCAGAAAAAAAGCTGACCTCTCCTTAGGAGTCCCCTGGGCTAGCTTGGGC
ATCCCCTGGCCGGGGCCTCAGTATCCGAGCCGCGTGAGGGGGCGGTGCTG
GAAGACACCCTCTCCCGGGACAGCTTGTGTCTCCCCAACCACCACTCTGA
GCATCTACTGCCCCAGGGAACCTCCATCTTCACTGTGTGTGCTGACC

>BTC1_386NG [organism=Bos taurus] Bos taurus near-term placenta cDNA library clone BP250010A10B8, novel transcript                  
GCGctctttctctttctctctctctctctcCAGCGCGCTGGCATGCTCCT
CCACTCTCTTCTCTTCATGTCTTTGGGTTGGCACGGCCTCACGCTTTGAG
GATGGATTCTCCTGCTATCTTTTAAATAAAATAGAGCTGTAACACTGATT
TGTCTAAGAGCTTTAACATGGTTTGTCTAAGACCCGAGAGCTGTGACGCG
CTGAGGGCTTTAATGTCCCTCACTCCGAACCTTTGTTGTGATGAGACAGA
ACTGAGGAGCATATACTCGCCTAACATCTATGGTGCCGTGACTCGTGGAA
GAGGCCAAGCACAGCAGGAGCCCAACTCAGCGAAACCTCCCATGGTTGAA
GCAGAAAGTGAAGAAAACCCAGCGCAAGGGAAGTGCCAAGAGGTCCATCA
TGCTGGAGACCAGGACAGCGAAAAACGAACTCAGCAGAAAGCTCATGCAG
CTCAGCCTCAGATTCCAGAAGACCTCCAGTTAAGGTCAACAAGCTACAAC
ATGCAGTGCCAGTTCAACAAAGATACAAAACTACAGCCGACCATGGAAAA
TATCACTCACTCTTAGATGGAcaccactatgaagactctgaggcctgaga
ctagcaagagggggaggcccaataccccttgctgttccaattcagcagga
agtagcaagaaagacctcgacgcccctattctcaaagaactggacttctc
atctcttaaggagggaatgttaGGTAGTTAGAATAGGAAATAGGAGTCCA
AAATGGCGGTGGCTAAAAGATGAGGAAGGGAAAAGCCTGCAAAAATAGAA
CAAAGGAAGGTCAAAGGAAGGTCCGAGGACCAGAGTGAAGACCTCAGGTA
GAACAAACAAAACTCCTGGCTATCCCAATTTGCATAGGGCAGGCCCAGGG
GGGAGGAAAAAACATACAAAAGGAGAAGCCAAAGCGCGAGCTCTCTCTCT
CTCCCCCCACCCCCGCCGAGTGCGTGCACTCTTTATCTCTCTCTCTCCGG
CGCTGGCGCGCTCCTCCACTCTCTTCTCTTCATGTCTTTGGGTTGGCATG
CCCTCACGCTTTGAGGAGGGAttctcctgctatcttctaagtaaaat

>BTC1_390NG [organism=Bos taurus] Bos taurus near-term placenta cDNA library clone BP250022B10B2, novel transcript
GAATATGGGCCCTTGCTGAAGAGGTGTATTTTCACAATCAGTAGGATAGAAACCCTTGTC
TTCCTTTTTGAATGTGCAGACATATTAAGTCTTAAAGCGGGCTCTTTTCCAATCTAACTA
TATAATGGAGTAGGCTGCATGGTATTTGTTACTAATTCCAGTTGCTGTTTTAACCAAGGA
AATAAAATCTAGTTCATCTGAAGAGAGGCAGAAAAGACCCAAGTGTTTGGGCTCTGCCTT
TTAAACGAATTTAATGAGGCTAATTCAGTTGTCTTAACAAGCCTTCCAATCTTCAGCTAG
GGGCTGAAGCAGTAACTGCAACTATAGGCTCATGTCCCAGAGCCAGGCCCCAAAGTAGCC
CAGCCTGATCTGCGGCTATGCAAAACAGTAAACAGCAGGATTGGTCAGTCAACTAGGATT
TTAAAATCCTCGTGGCATGAACAGCAGCTTTGGTACGATCACAAACTATGCAAACCAACA
AGGTCAGGATGCAGACTCAGACCAGTTGGTGAATTAACACTAGCTATTTATTAAAAACTA
GTCAGCATATATTGTAAACTTAAATGTTTTAGCCTTGCCTCAGAGTTCTGCCACCTAACT
GGCCTAAGCCAAAAAAAAAAAGAAAAGCCTTAGAAACATTCCTTGCTCTACTTTCTTCAA
GCAGGGCCAACTATGCTTTTTATCCCGGTAGGATGGTTTTTTCTTTTTTTTTCAGATTTC
ATTTGCTTTCAATACCCATCAGTTTACTCAAAAGGAGGTGCCCAAGGCCAAGTTGATTAA
AAGTCATACAGATGAGAAAACGACTCTGAACTCTCTGGCTAGGGAATCACTAACTTGTAG
AGAAAACCTTGCTGCACAGTCATACCAAGGTGATGTGCAGATCAGAGACTGATGGTTGTC
TAAGGATCTTAAGCTCCTATATCAAACTTCTTACCACACACCAGACATCAGGATGCTAAA
AGAAAAGGAGAAGGAAGCCAAGACTTCCTTTTACTTAGTAAGCTGAATGCTGGCCTGGTA
GTGGTATTTGTATTTCAATCAAATTCTAGTGGCGGGAAAACACTGAGCCTAGACTTAGTT
CATTCCTATCAGTTCTGAGTTTTAAATGAGAACATCTTTATGAGAAGGCTAACTTGCATG
CACATCAGATTAATATGACTTGATCAGATAAATATGACTTGATCAGATAGATTTGATCTC
AAACAGCCCAGCTCCATGCATAGTTCAGGATTTGGAGCCATTGCAGAAATTTGGATTTCA
GAGTTCCACCAAATTTTGACGCAGCAGTTTCTTCTAGCATTCCCCCTTTCTCTATGAGGA
AAATAACTATACCTTGTAATACAGATTCCCAGTGTCACAGACCGTAGACTGTAAATGTGT
TGTGTACATATGGTCAATGCTAACTAGCCAAGGGTTAAAATCAGTTGAACTCCAGTCTGA
ATGAGTTCTGGAATATAAGATTACATCTGAAAATAAGTACTTAAAAACTCAACTATTAAA
AATTACTTATAATTGGTAGTCAAAACTTTCAAATGCCATTGGAAAGCAGAAAGTTACTCC
TGAGCATGAGTGTTTTTGTATTTATTAACTTGAAACTAAAGGCAGTAAAGGAGCAAGGTA
TTTTTTCTTGACTGGCTTTGCCAGTGTCAGACAATGATTCTGTCATCAAATCAGTTAGCT
GTTGTTCTTCTGTAATGGTAACTAGGGCAACAACTTAATATACCTCCTTGACTCTTGGGC
TAGAGGTCTGTGATGATGTAGGTTTGTCAAAGGCGTCCAACATATGTTTTTGCACATCTG
AAGACATGCTCTACGAATACTTTCTGAAAGGAGACTTAAGATTTGTTGTGTCTATGTGTA
TTTTTTCCCTAACACTTTTGCATGCATTTGTGGCTTCAACAATCACTTGAGAAGAATTTA
TCCTTCATTCTTGAGTCTAGAAATGTGTGATAATTGGCTTTTAAAGATAACCAAATTGTG
TCCCTTCGCTTCAGTTTTCATTGCATGCATTATCAATTCCAGTGT

>BTC1_398NG [organism=Bos taurus] Bos taurus near-term placenta cDNA library clone BP250023A10A4, novel transcript
GCCACTGTGCGTCTCAGACCTTCACGGCTTCCTGCACGCCTGGGGGTGGC
TGAGCCCATGGAGATGCGTCAGGCCAGGTGGCCCAGTGACCAGTCCTGGC
CCCGCTCCCTCTAGCGACGGTGACTCAGCCCGGATTAGAGGCTACGTTTT
GCAAAGAACACCCCCTCCCGGGATCAGCCTGCTGTGGAAATCCAGCGGGA
GAGCCAGGGCTCCGAGACCAGCAGGCCGTCAGAAATGCAGGTCCCAGCCT
TATATCCCAGACTCCAGACCCCATTCTTTGAGCACACGGGGACGATCCTG
CCTTGGCTTGAGATGGTCCATCTGCCTGCCTGGAAGGCCTCTCCCCAGAG
CCCGTCCTCCCCTAACTAGAAAAGTCCTTCTCAGTTGTCCTCCATGGCCC
TCCAGGAAGACCCTGTCTCCTTCCTTTTGCGCTGCCAGATAACCTTGTCC
TTATGTCTATCTGGGCTTATCACGTATCCTGTGTATAGACCGCTACACTG
TGAGCTTTTGGTGAGGGGAGAAATACCGCATCTTACTCCTCTTTGTGGCC
TCAAAGGCATATTAGGCACTTTTTAAAATGACTGACAAAAAGATGAATAA
ATTCATTATCAG

>BTC1_403NG [organism=Bos taurus] Bos taurus near-term placenta cDNA library clone BP250026B20G12, novel transcript variant to XM_878282.1     
GGGGAATGAGCAGCGGCTACAGAGGGAGGCAGCCGGCACTGCTGGCCCCT
CCTTCCTGCATCTCCAGGAACCCAGGACCAGCCACTGCAACTAACGGCTT
AACTCATGATACACCTTCCCTTCATTCCAAAGGGAAGATCGATGTCTGCT
TATCTATCACCACTTGCTTCATCTGCTCTTGCTTTGTTTGCCTTCTCAGT
ACTTCTGCCTGCTGTTTCCCTGGTCTGCGTTTATTGCGACGATGCTCCCT
TGACTAAACGTGGTTACTGACAACTGACGTTAACTCTGCACCTTGTTGGC
ACCTGGAGTTCAGCCACTGGCTCACAGACCGCAGCTCTGGCTGAGGACCC
TCATCCCCAGGGATGCTTTCTGATCCTGTGCATTCCTCCATGGTCATAAC
AGCCCTTCACGCTAATGCATGGTCTTCCATTGCTCTGCATCCCCTCTGCC
TGTGTAATTGCATGTGATCAGAAGGAAGGCGGAattgaatcctagagcca
tggtgttggcgaggacttgagaaatcaccccatccagcctcccactcacg
aggaatccctgcaacagcTTTTGTTtaacttattaaat

>BTC1_407NG [organism=Bos taurus] Bos taurus near-term placenta cDNA library clone BP250024A20F6, novel transcript     
GTGAGTTGCGGGCCTGGGTGCAGTGGGTGGGAAACGCGCAGGGAGCCAGG
CGGACGGGCGCGGGCTGGAGCTGGGGCTCGCGCCCGCGGGCGGCTACTGG
GCGACCCCCCAACATCCCGGCTGGGAAATCAAAAACCCCCTCGGCCTGCC
CGGGACTCCCCGGGCCAGGGGGTCCCTGCACCTTGGAAACCCCACCTGCC
GTCCCGCTGCCTGAGCTCCCCACCTCCGGCAACCTGACCTCCCGCGAGCT
CCGCCCGGAGCCCTGCGGTNGGAGCGGGTCCCCCGGCACGGAAGGGGGTT
CATGCATCCACGCCTGCACGCGCCCTGCCACGCCGTCCTCGGGGCCGCGT
GCCGAAACCCGCCGCGGGGAGGGCACCAAGATGGCTGCCGCGGGGACGGG
TGCGGGCGAGTGCAGGTGGCCGGTGACACCGACCCCCGCGCCCCCAGCTC
CTGGCTCCTGGCGCAGAGCGGGGCTCCAACCCTGGAACGAGCCATCTATT
AGGGAAGAGACCGGCAGGTGACGGAAACAGCGGTGGTCCTGCTCAGAGCT
TCCATCTCAGTGCTGACCTCCTGAGCTTTCGCACTTGTCACGGGTCTCTA
ACCTTCTGAGAATGACAGTAGCCACAGTGTCTACTAAG

>BTC1_414NG [organism=Bos taurus] Bos taurus near-term placenta cDNA library clone BP250026A10A9, novel transcript variant to Z11742.1             
TGAGTGCTCCGAGTGTGGAAGTGGGACAAAACTCGAGGCCGGTTGGAGGT
GCTGCGCCTGGGACGCCCGGAGAGAGAGCTGCTTCTGCCCGCGTCCCACG
TCTCCCCTCGCGACTCCCCACTGCCCCGTGGCCAGTGTGTGTATCCTTCC
AGAAAAGGCTTCTGTTGAGGAGACCTAGGAGGGCTGGCTGCCTTCAGGAA
CTTTCCTCCGGAACTGGAAAGACGGAAATTCCTGGGAGCTGCTGCTGTTG
GAGTTGATTTATAAGGCACTTTATTTGAGAGAATGCGGGATCCACCCCTG
GTGCTGTGTTCACCTGTGTATTTACCTTCTCAGCCTGTTCCTTCATCTCA
GCCTTGAGCTACAGTTTCGGGGAGGGATTCTTGACTTCTCTTCCCCCTGA
AAAAGCTTTAAGAAATAAAGAGTATGTTGATTTAACGGaaaaaaaaaaaa
aaaaaaaaa

>BTC1_416NG [organism=Bos taurus] Bos taurus near-term placenta cDNA library clone BP250026B20A4, novel transcript
GGAGAGGGGGCAGCCGCGGCTACTTTGTAGCGGGGTCGGGCCCCACCCAG
ACTGAGGCGGNNACAGCGGATCTTGAACCAACCGTGGGCCTGGGGAATTT
ATCTCCAGCTACTGCCGGCTGCAGCGGCCTGAGTACTAAGCGCAGTCTCT
TTCAAAGNNNNCTCCAAGACCGGATTTGGGCCATCTCTCAAGACCAAGTC
AAAGACCATTCTTCTTGAGAGCCTCACCTTAACTTCAGAAAAAGGAAACC
CTGGGCCCTAGAAAGATCCTCTGTTCCAGACCCCAAAACCNNCGCCCCTA
TCCAGGAGGAAGTAGCCAGAGAGATACGGCACCCTTTTCCCATCCTTTTA
TGACTTCAGGGTCTGTAATGAAGGAGTCCTCAGGCCTAGAAAAAGAAGAT
AACTACCTCAAGGGCCCTTGCTGGACCACCTGACTTCAGGGAAAATAAAA
GTGAACTTTGCCCCACTCCAGTACTCCAGGCAGATTGCATCAGCCTGGAA
CTTTCCACCCCCTGCTCAACTACAAATGCCATCTCAGGTTGAAAACTACA
GGTACAAGCCATTGAAGCCAGGATGCTCTCTGATGCTGGTATTTTAACTG
ACCTACACCAACTATATTGCTCTGCAGTGTACAACACACAAGAATTTGTT
ATTTAAAATTCTACGTCCATGGGATTACAGTCCATgcaggctacagtcca
tggggttgcaaagagtcagacacaactgagtgactaagcacaGCACACAG
GCTGCAACAAATACTGATACCGAATAATGGCAGCTTCATGCTAGAGATTG
GTAAGTAGATGGACAGACCCAAGTTTCTGAATAAAAAACTTACTG


>BTC2_15PW [organism=Bos taurus] Bos taurus near-term placenta cDNA library clone BP250001B20F7, novel transcript
CAGAAGTACCACACCAGTTGGAAAAGCATTGGACGTAATCCTTGGAAATT
AATGGAAGCTTTCTGACTTGTCGTGCCATGGCTCTCggggcttccccagt
ggctcagcggtaaagaatccacctgcagtgctggagacacgggAGATGCA
GGTNTTGCATCCCATACTGTAACTGACACACTAAAAAAACCACTTCGTTA
GCCCAGGGACCATTTGGATTTGAGGGTGTGGAGCAGAAGCACTCTAACTT
AGACCCCGGATCTCATCTTTCTGTGTTTACCTGAGCTGGATCAGCAGGGG
GAGCTGGGACAGGATACCTCCTCAACTACCCTCCTCAACCCTGGACCTCA
GCACAGACCTGGGCACAACTGAAAATGCCTAATGGATACGTGTCAACTGC
AAAAAGAAGCCAGGTCATCTACAGGGAAAACaactcctgatttgatattc
tggacagtgcactggattggctgtacctagatcacgtgctcaggcccatc
ctcaaaggagactaagaaaatgTATCCCCAGGGTAACTTCTTTTAAAAGA
GATTACTGAATCAAGAGAGAATCTGGATCCTAGAGAGAGAGAACCCCAAC
ACTTCTGAGTACTGTCAGCTGGTTGCCAAGTTGGGACACCTCATCNNAGA
GCCGTACCTGTACTTGCAGAAACCGTACTTGCAGAAACCGGAGGACTCTG
ACATGGAAAATTCGGAGAATTTTGACATGGGATTTATCCAGCAAAGTTTG
GTTTATCTGCTTtgtgtctactgtataccttctggaatgctatgagaagtaaaataaag

>BTC1_16PW [organism=Bos taurus] Bos taurus near-term placenta cDNA library clone BP230021B20F7, novel transcript
AAGTTTGCCAACTCCTGATCTGTGGTGGTAGTTTAGTCACCAGgtcctgt
ctgacactttcagtcctatagacagcagcccaccaggctcctctgtccac
gggacttgcctagataagaatacaggagtgggttgccatttccttctcta
ggggatcttctcaacccagggattgaaccagcatctcctgagtctccttc
ttggcaagccgactctttaccactgagccacctgagaagAGCTAACTCCT
GACCGAGGGCACTTTAAACTGTATATGTGATGATTGTATAAAGGAGATGG
GTTCCTCCTCAGAAAGTCACTGTCTTGCACAAGACATGCCATTTCCCTCT
GCCTCTATGACCACGCCTGGACAACCTGACTCCTTCCCGCATCAGGGAAA
AGCGTGTGCAGTTTGTGTTCTTTGGGGAAAGAGATCTTGCAGGTCCAAGG
CCTTCTGGTCCTTGTTACCTGGGAAAGACCTGGGAACCACGTAGTTCCCT
CATGCGGCTTCAGCCGGACCACAGCCCCACCCCGCCACTGTTACCACNNN
NNNNATCTCTGAAGACCATCAAGAAAGAGGCCCTGCACTGTCCGTTCACA
GACATCAACCCTCCCCAGCAAGACAGCTCTTCTGAACGACCCCTCCCCCA
AATGTGCTATGGGTTATGCATAAAGACAAGTGCCGT

>BTC1_21PW [organism=Bos taurus] Bos taurus near-term placenta cDNA library clone BP250005A10E7, novel transcript
GCAGAGGGCTCATTACCAATGAGCTTGGCCATTGGCAAAGGGGTTTTAGT
ATCACTGTGTGTACCTCCTTCTGGGGCCCTTAACATTTTACGCCTGTGAC
ATTAGATTTAGCTGTGCATGTTCTCTTTACACAAGTAGTAATTGAGACTT
ATTTCCTCAGCCTCCCAGAAACATAGAAAAAAAAGAGGCAGCccctgata
ggtcaattggtaaagaatccgcctgcaatgcaggagacccctgtttgatt
gctgggtcgggaagatcccctggagaagggaaaggctacccactccagta
ttctggcctggagaattccatggactatatatagaccctggggtctcaaa
gagtcagacatgactgagcagctttcactttccatgctcttggatggaag
aCTTCGATTGGAAAGGAGAGAAGAGTTGTAATATCTCATTTTGGTGCTAA
AGTATAAGCATTTCAAGACTTCGTTTTCCTTCTGCTACTGACAGGCGAAT
CTTCTTTGCTAGCTTTCAACTTGAATTTCTGTCCTGCTGCTACTGGCAAA
ACAGGGGGTATGGATGAGGGGGAGGTGTTTATGCAGTTGTGTACAGCCCT
GGCAGGCTTTGCCTTTGACTGAATTTCCAAGGATCCAGTGGTTAAGACCA
GTGAGAGTTAGAGTCAGAGTATATATGAATTTGTCCCAGTTAACAATCAA
AATATCACCAATACAATATTGTAAAGTGCAAGCTTA

>BTC1_22PW [organism=Bos taurus] Bos taurus near-term placenta cDNA library clone BP250005A10C3, novel transcript
TTCTCACAAGTTCCTTTACCATGCCTGCTGGCCTGAACCAATTTCATGAT
TTGGCAGTAGAAGAATTCTATAACTGCAGTTGACTAATTTCGGCTCCATA
GAAACCGACATCCGCAGCCACCGCAGCACGACCGTGAGGCTACCTGAGAA
CCTGTTTGCTGAGGATGACCGACTCATCCGGTATCTCACAAAGTGCCGCT
TACGAGCCCCGCGAGAAACGTGGAGCCTCATGCGAACAGTgagccacagc
tagacccagcacggatgaatctcatggccacgatgtcgatggaaagaagg
caaggcaggcatgaaagcgcacactcggagtgagtccactgacgcaaagt
tcaaaacaggcaaaaccaactcagagtgttcggtgtcaggatggcggttg
tccttgaggaagggatgtgactggaaggggtaccaggtggttctcggggg
gctggtcgggctctgtgtcttgatctgaatgctggctacatgagcgtgtt
cagctgggagaagttctttaaactgcgtacttaagactgtgtactttAAA
CTGTG

>BTC1_28PW [organism=Bos taurus] Bos taurus near-term placenta cDNA library clone BP250008A10A8, novel transcript
CCTCAAACCGCAGGCCCGATTGTCCCCAGGCGGGGGCTCCACTCTGGGTT
TGGGGTCACCCCGTCCCCTCTGGGGAGGGGCTGGAGCTTTGTTTCATTTT
AATGACCTTTGAGCGTTGTAGGGAAACTGAGGCAGGGAAGAAGTCTTGAC
TGCCTAAACGGTCAACTCCTCCTCTAAACTTGAAGGTGGCACCCTCTCTT
CTGTTTAAGTtgtgtgtgtgtgtgtgtgtgtgtctgtgcgtgCGAACAGT
CGGTCACTTTTGTCCCACTGTTGGACCCTGCTGCCCTGGGGCTGTGGTTT
TCCCGGGTCCAGGGCGCGCCCTTTCTCCCAGGAGCTGGCATTGAAGACTT
GTCACTTCTGGCAGGGTCCTGATGACCCCCTCTGCCCGCCAGTATTTGGG
TTATGTCCAGAGGGAACTAGGTATCATGGTTTCCTTGGACTTGTAAGCTT
CAGGATTGCTCAGTAATGAATGAAAACATCACGGGAGACATGGGGAAGAG
CAGTG

>BTC1_29PW [organism=Bos taurus] Bos taurus near-term placenta cDNA library clone BP250008B20A10, novel transcript
GCAGGCAGAGGTCAGTGGCGCGGCCTGGCAGGGCTGGACAGGGCCCCATG
CCACCTGGGAGGGTGGTGGTTTNNNATGTGGCACCCACCCCATTTCCCCC
ACATATGCCAGGCCAGGCAAGGGACAGCATTGAGTTCGGGCTTTGGGGGA
ACTAGGCAGGGGGCCGTGGTCCTGGCTGGGGCNNNGTAGCTGTGGGGCTT
GAGAAGAGGGTTCCACAGGGCGGCCTGAGCAAATGCAGGAGCGGGGCCAG
GCTCCAAGGTATCCCTGAAGATTCCTCAGGTATGGCCAAGTCAGGGAGGA
GGTGCCACTTGCCAAGCCTGGGGTCCTAGGCAGGGGAGGGAGAGCCCCCT
TTGAGCCCCACTTCACAACATCCAGGCTGTCCCTAGGAACTGCTAGATAC
CACTCCCTGCAAAGCATCCATCTGCTCTCTGGGCTCCACCCTTGTAGGCC
TATCAGCCCTCACTGGGCTGGCTGCAAGGGAGACAGTGGTGCCCCACGGG
GTCCTTTGGCCCCTAGCCCACACTCCACATGGCGACAACATCAGTCCTTC
TGAAATGACATCCATTGGATGTGCCCTGCTCGCATTCCTTCTATGGGTGT
CCACCCAGGGGCAATGAANCAACATCCAGACAAACGTATGCTGTGTTCAC
ANNNNNNNNNNNNNNNNNNNNNNNNNNNNNNNNNNNNNNNNNNNNNGCAG
GACacctcaatgtccatcggtgggcagcagataaacacagtgtggtccag
acaatggggctatgactcaggtgtgaagaggagtgaggcacgaacacacg
ctgcaacacatgtgaatcttgaggacgtgatgtttggagacagaagccag
acacagaaggcTCCAGGGGCTGATCCTAGACTGGCCCATTCCAGGCCCTG
CAGAGGATTTCCCCGCTCCACCCCTTTGGTGGCACCACATGCTGCTTGCT
GAACTCCACCTGACCTTGGACTTGGGGAGGCCATGCAACATGCCTTCTGA
AGCCAGGCTGCTCAGATCCTCCAGCCACATGAGGAAGCCCAAGTCGCACA
GGAGACCCCCTGTGGGCACCTGGCCCAGGTTCCAGCCTCAGCATGAGCCC
AGCCCACACCTGTGGGTGATGAACCTTCCCAGTGGAGGACCCAGGTGTCC
TGGCGCAAGGACTAACAGAGCCTTTCAAGCCCCGTCTGCATCCCTGACTC
ATAGCACCGTCAGGAATAACAATACGGCTTTGGGACACTAGGTTTGGGGC
AGTTTGTTTCAGGACAACGGAAAGCCACGATGTGAGCACCCAAACGGGTTtt
tataacttttattaaat


>BTC1_36PW [organism=Bos taurus] Bos taurus near-term placenta cDNA library clone BP250013B10E3, novel transcript
GATGAATCATCTGACCGAAGATGGCTTGCTACCTGACATTCTTTGTTGAA
CCAGGAAGCACACAGAATTGACTCAAGTTATAGCAACACCAGCAAGCACA
GTGCAGACATCCTGGTGTTGGAGGAGCCTGACCACAATTGAACCCCGATC
CTTACTCATCACGCCTGTTACCTTGGGCAGGCACAGAAGCCCGCACTTCT
ATGTAAGgactcattggaaaagtccctgatgctgggaaagattgacggca
ggaggagaagagggcgtcagaggacaagatggctggatagcatcattggt
gcaatggatatgaacttgggcaaacttcgggagatggtgagggacagaga
ggcctggcgtgctgaagtccatggggtcatcacagagCATCAAGCCGAGT
CCCCTGTGTTATATAGCAGCTTCCCAGTGGCTATCTATTTTACACAAGAA
GCCGAAGCCTGCTCTCCTCCACCCTGCAGTAGAGGCTCTTGGAAGACGGG
TAAGCAGATTGTTCCAGCTGTTTAAACTACGCTCCTGATCCCGTGAGACC
GGCCTTCTGGAGGCATCCTAGGTTTTCCTACTTGAAAACTAACATAATGG
GTCAGTCGAAGGACACCTTGAGTCTGCGCATGAGAAAAGCAGGGGGGCGC
GTCTAGTGAGAAACTGAGAACATACTGgaattacataataaaac

>BTC1_40PW [organism=Bos taurus] Bos taurus near-term placenta cDNA library clone BP250018B20A11, novel transcript variant to XM_611595.2
ATGGCTGCAGGCAGTCTTCCAAGCCCCCAACAAATCCACTCCAGCCTGTC
CTGAGGTCCACTCAGACAGACAGATTTCCTGTGGCTAAAACCAGCCAGGA
TATAGAAAGCCCAGTCCATCCCCAGCATCCTCAGGAGCCCTCCTGAAGGC
CACGAAGATGAGCCGGCTCTGCCTCTCTGCAGCCCTTCTCCTTCTCCTGG
GCACCCTGATGACCAGCACCCCAGTGGTGATACCAGCTGCAAGGACAATG
AGGCTTCTCGGGTGGTCTTCTGTCACGAGTCCCTGCAAGGACTGGAAGAT
TTGGTATTTCTGAAATGCCAAGACCGGACACTGGAGACCTTTATATATGG
TGGCTGTTTGGGGAATCAGAACAACTTCCACACATCACAGGACTGTGTGA
AGTCCCGCTGACATGTGTCCGGGTCCCAGAGAGGACGTGTGATCTGTGCT
CTCTCCGACAAGGATCCATGCAGAGCTGGACTGTGGCTGCTTCTGAAACA
GTCAGTCTCCTCCAAGTCGAACGAACTCAAGGCTACACTCCTCAGCAGAA
CTTTGCCTCTTTCCTTCAACCTGTGGGACTATATACCTTGGTtctttctc
attcactttgctccaagctccatgagagcaagtcttcactttatcctagc
ccttagcacagttctggcacaaagaagactgttcataattatttgAGTGA
GGAAGGAAGGGATGAATGCAGGAACACATCATTCAAACCTGAGAACTGTA
GAGCCTACGGTTAAAAGCCAGGATTTTTGTCTTTACCCCCATTCTCACTC
CATCCTCACCTCATCCCCCTCCCCACCGTCACTTCTCTCCCTGTGGATGG
CCAGGGTAGAATCTCTGGTATCTGGTTCTTGGCGTAAGTGTTGGGATAGA
CCTtttcagaaaagaagccaccatcccccacaatgatgttgcattttctttt
ctgtattttcaaactaacatattttaataaat

>BTC1_43PW [organism=Bos taurus] Bos taurus near-term placenta cDNA library clone BP250019B20D4, novel transcript
GGGAGGGCGGAAGGCGTGAGGAAGCCGTGCTGTGTGCTGGGCCCTGCGGC
GACTCGGGGGGTGTGCAGCCTGCTAGGGAGCCGTCGGTGGAGGTGCCATC
TGGGCCTTCTGCTGGCGGCACAGGCGTCAGCGGGAGGTGAGGCGCAGCCC
ACCCCCAGGGCAGCGAGCAGGTCCTGAAGCACTTGCGTCAGCAGTGAGGG
GCCTTCTGTCTCAGTAGATTTTTCGAAATAAACAGAACTCATGCTTCTGC
AGGGAGATTGCCTGGACTGAGGGTGCTGGGTGCTAAGCTCTGAGGGACCC
CTCCGTCGTCAGCTTGGTGAGCACCGATCCAGTGTCTGCCAGCTTACGCC
CTCCGAGTCCCTCTGGAGTGTAGACGCTGGTTTACTGGCCTCTTCACAGA
GCAGAGCTGTCTGGGGAGCGTGGTTCCCACGTTGAACTGAGAGGGCTGGC
GCTGAGCCTCCACGCCTTGGTTGGCGTTTGGACCCCAGCCTGCAGCGAGG
CTCGGTCATCTCTCAGGGCGCGATAGGACTGTCAGTGTGTCCCAGGGGAT
GTTCCAGCTGTGGTTGCTTTACATCTGCCATGTCCGTAATGCTGACATCT
GAGAAGTACTGGCAAGAAGTAAGTTTCTTCTAGGACTCTGCTGTTCTGGC
TAAAGGTGCTCTCGCACAGCTATGCGGTTCAAGTTCTGGGCCCTCAGGAG
TGGTGTTGCAGAGACCCCTGACTCTCCACTCACACACATTTACAAGGAAC
AGACAAAAAGGATATTGAAAGTACATCAGTTTCTTTAGCCCCCACAACTC
TATTCCTACTACTGAATTCTCTGTGCAGTGGTGTATACTGTTTCAAACTG
ATTACAGTATTCAGTACCTAATAAAGTGTAAAGAAGAATGAACTGTAAAT
TCTTGTACTTCATTAGGAGCTCCACATATATGACAAGAAAGATGAATTTA
ATGTAATAAATGTGAAATGAGTAAATGTTTGTTTTCATATTCTCTGCACT
TTTATGTATGTTTGaaatattttatgttaaaataagaaatttaattaaat
GTATATTCAGTGTTAAATCAATGATAAAGTTATATGGAAACAAATGTATG
AGTGTGATTTAGGACATTGAGAAATGTAGCCAGAAGATTACCTCATGTTC
CCAGAATAAATCCCACATAATTGTCACCAGAGCAGCATGAACACTGTGTT
AGGGGAACTAGCTCTGACCTGTTGGTGGGATATTGTATCATGTTTATGCC
AAGTTCGCTGTTACGGGTggtaactaacatgaaat


>BTC1_51PW [organism=Bos taurus] Bos taurus near-term placenta cDNA library clone BP250022B10E11, novel transcript
TGAATGGATAGGAAGAACGTGCGTGAAGTAAGAGGAAGCTACTTTTATGT
GGGCTCTGCAGTGCTAGGAAAGCACATGATAAGACACACCCAGACAACAA
ATGGACAGGTCTGGGGAGAAGAACCTCCCTCAGCAGGATACCCATCACAC
TGCTCTCAGAGATTTTCCTTCCAAAATTGCAACTTAAGGACTCAGATTTT
TTCTTCTCACCTTTCATCAGTAAAACATGTAGCAAAATCTCAGACTGAAC
ACAATAAATAATAACATGCTTAGCACAGTGCAGCAGATAACACTCAACag
ccattcctgcttcccaacactcctgcaaacgactggttcagaaatggacc
aatggcacaactctagccggtgacatatgaggggaagtctgctggaaggc
tttctagaaaaCGAAGTCCATCTCAAGAAAGAGGTCTAAGGAAGAGAAGG
CCCCTTCATCCTAAAGTTTGGATGCCCAGAACTACAAGGCCTCTGCCAAA
ACTGTGTGGAAAGCTGGGCTGAGGACAGGTAAAGGGTAGAAGATTGGTAA
GATGAAAAAACTAAAATCAACCGAGCCTCTTATGCCCTCTAGAGTCCTTC
TTCATCTTGACTTCTGgttttgttaaataataaag

>BTC1_54PW [organism=Bos taurus] Bos taurus near-term placenta cDNA library clone BP250023B20F4, novel transcript
GGTGCCTGGGAAACCAGAAGCAGCTTTTAGACTGGGGGGTGGGCACTTTC
TTTCTGCTCCCTAGAACGTCAAGTACAGGCATGTGAGGGCTCTGCCTCCG
TCCGTAACAGCCTTGTTGGCCAGGCCCTGATGCAAGGCAAGGCTGGACCC
CACCCAACAGGTCAGATGGCCACGTGAGAGTTCAGAGCTAGCCGCACATT
GGGTATTTTGCCCACACAAAGCCCCCACTGTGCTTCCCTGTACACTCAGA
TGCTCAGCACGGTCTGTGTCCACACAGTACTGCCCTTTGGGGGCCCTCCT
CCAGCCTTCTCTGCCCCCACTGTCCCTTACTCTAGCCACTCTGACAACAC
CATATATTTCCCACATGGCTCTGGACTCTGGGgtgtgtgtgtgtgtgtgt
gtACATGACTGAATGAAGTGTGCTGTTCCCTAAAGCCCCTCACTATGTAG
GTGATGAACAAGAATAGAGTCCGGGACTGGTGGTGCCACATGCAAGTGAC
TAAATTGCCCACCCATCATCTTTCCACACCTGGGTCATAACCCCCAGTAA
ATCATTCAGGGAAGTCACCGAGTGGCCTGAGGACCTCAGCTATTCTTTCA
CTGGTCTGGGTGGTCAGGACCCCGTGAGGCATTCAAAAACATCCTGCTTC
CTTCAGTCATTCACAGTCAGCGAGCAGTCACTCAGCCTTCCCTCTGCCTC
TGTCCAAGATAAGAGGTCCTCCAAGCTCTCCAGACTGCCTGGTGCCCACC
AAGGGCAGGAGGAGTGGGGCACCCCCAGAAGCCACCAACCAGCCCTCCAG
CGCCAGAGTGGCTTGTAAGACCTTTGAACTCTTTTGTCCATCAGATCCAC
CAGCCTGTGCTTCAGATTTGGAGTTTGATGGAAAACCAGGCATGTATTGG
GTTGGCCAAAAAGATGATTCTGGTTTTTCCATAAGATGTTAAAAACCAGA
ACGAACTTTTTGGCCCACTCGATAACAATCATGAACTATTAATGGCCGGA
AGGACTCAGAGAGGTCTGCCAGTGACAGCATGATTCTTACTTCTTTTTTt
tttttcccacaacctgcactaaagaaaaaaataaaattatatttgacagt
gttaccctgtatacaaacacatatatacctaaaagggacaaaaatgtctc
aaagcaattttagaccatgcaatgaactcagatatttccctattctctct
tttttaaaactttttttaaaatctgatcaacattcaccaaattgatttta
tcacccatgaagaagtcaagactgacagttcaaataatattTCTCCTCTC
CACTATTTCTCAAACTCCAAAAACCCACCTCCTTTAAGACTTTGTCATAC
CCACGTGTCAGCTGTATTTGCATGTACTTAATAGTCTCCTTTAAATTaacta
tttccaagaaataaat

>BTC1_3BP [organism=Bos taurus] Bos taurus near-term placenta cDNA library clone BP230020A10F5, novel transcript
CCACGCGTCCGACGCCAATGGAGCGTCAGGACTCTAAGTTCTATTTACAC
TCCTCCTTCTCATGAGGTCCTCATGCTCCCTCTCCAGGCCCCCAGGCACA
ACCCTGTCAGAGGGACCACCCTTTCTGGCCTGGACCACTACACAGACCCC
CCCACATGGGTCTCCTTCCAGGCTCCCTTCTCCTCCTTTTGCCAGGGAGA
ACCTTCCAGAGTGCAGTCTGGCTCTCTCTGTCCTGCCCAGAGCCCCTCTT
TGGCCACCCCCTGCCCTCATGCTGGGCTCCAAAACAGTAACTAGTGTCTC
AGAGCCCCCAGACTGGCCCACCTCCCCTGCCTGCCACACTTTATGGTTTA
TCCCCCTTTTAGGTCCATCCATCTTTCTGATCGAGTTGAGTCCTAAGCAT
GCTCTTCATGCTCCTTTTTGGGGACCCTCAGCAGAGTCTCTTGCTTCCCC
GTTCCCCCACCAATTGTTGCCCCCTTTCTAGAGCAGGGGTTTGGGATTCC
AGAGGTGATGaaatgtctcttgttggcaaagctgtctctgaccacccagt
ctggcccctacctcttcctagccacctctttcatcatcctgttaacactg
tcttcctagcttatctgaaattacatgaaactaaactaaatggatgttaa
tattttctttctctctcccccttagattgtaaaatttctcagggcaggtt
tttttttttctgtcatgttccctgctgtgcccccagtcctaggatccagg
ccaggaccagagtaAAAAAAAGGCACTCTGGACCTGGCACCCGGCAGGTG
CCTGGTGTGTAAACATCCCACGGGCCGAACCTTGGGTAGACCCCAAGCAA
AAGCCAAGGGCGGAGCCAGAGCTGGCCACAAGGAAAACTTCTGCCTAAAA
AAGTCTGACTGTGAGCTGAGGAGCCTGACCTGACCCTGGAGGCATTCTTT
GGGTCTGGGCTGCGCCATGGTCCCCGCTGATGAACCAGGCGGAGGGCACC
CATGCCCCAGCAGATCGATGCACAGCAACCTGCCTGCCACACCCAGGAAG
CTGGGGGAGGCCCCTGCACCCCCCACCCCACCACCATTTGAAGGACCCAG
ACTGATATCCAGGGGGCCAGTCCTGCTGCAGATGGACAGGCCTTCACATG
GACCCTGGGGAGGACCCTGTGGACTCAGGGGAGACAAACTCAAGGCCAGT
AACCATGCCGTGTCCCACCAGATAGTGGGGCTTCTGGAAGGTGAAAATGC
TGGCTAGAAGGATGTAACAATTCCTGCTCTTCCTCTTCAGATACTCTTCA
AATACAGACCATTGAAATAATAAATACATGTTATCAAAATCTAAAAA

>BTC1_4BP [organism=Bos taurus] Bos taurus near-term placenta cDNA library clone BP250013A10C1, novel transcript variant to XM_611572.2
AAGCGTGGAAGCCTTGATGTTGCAGATGGGCTGGACCCCACCCATAGACT
TCCCTCTCCAGAAATATGAGGTTGTTTCCCTAATTTTCTTGTAGCGCAGG
CCTGCTCACATAAAGCTCTTAGGGTAGTTATCCAGGGTAGCAGCATTTAC
CCAAGTGAAGACGTAATCTCATTACTGATGATGGTGTGAAGAACCGTTGT
GTGCCCCACATCGGTCAACGTGGATTCAAAGGTATGATGTCAGCACACCT
GTGCGGGCAGCCCTCACAAACCACCCGACCTGGGAAGCGGCTGCCATCAA
GGTATTGACtggtcactcttgtcgcgtccgactctctgcaaccccatgga
ctgtagccccaccacgctcctcagtccatgggattctccaggcaagaatc
ctggagtgggttgccatttccttctccGTCCAAAAGTTCCTTTGGGTTTT
TCTGAAACATCTCACAAAAAGTTCAGAATTGACTTTTTGGCCAACCCCAT
ATCGGTCATGAATTCTGGGTCTTTCCTGCTTGGAAGCTCAGAGAGACTCT
TTCAGTTCTTTTGTAGGGTGGTTTGCAACTGAGCCATCTCCCTACTGAAG
GCTCAACCCCCCTCTCTCCACGACCCCTCCTCCCGTCATTGTTGAAAAGC
ATTGGGAGTTTCCTTCTCAAGGTATTACCAGAGACCGCCACCAGTCTATT
GAACTTGCTCTGTCTTGGACACTATGATAATTTTTGCATGTATGAAATGA
TTTTAAAAAATGAAGATTAAGTATTTATCATATCCATTCATCACTTCATA
TGAGGAATACCTGTGGCCCGGGTGTGTATAAGGGTGGACATGACATCTCG
GTTCTACAGGACAGAACACAAATAAATGTCTTCAGTCAATGGAAGGGGTC
GACCAGTTGTCAAGAGCTGAGGCCTGGATTAATCAATATGCTCGGGTCCT
CTTGCTAACTAGCTCAGGTCATCGGGTTACAAAGGGACCAGAGAGTGTCC
ACATTCACCCCCAATGAGTCACCAGAGTCTGTGCTTTGATTTGCTTTATA
AAAAAATGTGTAAAGTCTTTTTGTAACTCTATGAATAATGTCAACATTTT
TGTAAGCATCACAATCATAGGATAAGCATAAACGTCTCATTAAACAACAG
ACTGGTGAAGTGGTTAGGTTTAGGAAATTGTGACTCATTCCTGAACCTCT
ACCTGTAAGAAAGAAGTCACCTAGGCTTTTATTATGGACGGTGTATGTAC
ATGGTTGTAGATTCAGCTCAATGTCTTGTTGAGATTAAAATAGGACTTTA
TCAAAGGTGGGGCCTTTTGAAAAATTGAGTTTAAATTGGGTGGTTTGATG
ATTAAATGCTTGCGTAATGATTGCTTTTAAAACTCATTTAGGAAGTCCTG
TATAAAGAAATCGCAGTCCAACAGGTTTTGAAATTGATGTCAAGATTTTA
TTTGAGGACATACCAGCAAAGGATTTGTTACAAGTCTTGGTCATAATGGA
TTTGATCAACCCGTGTAAACTGTGGTCAAGGttttgctatgagatgctgc
agtgaatagctttggaagcagagttttgtggctccatggaagtgcaatgt
gtgtgttacattaatgcctgaagttggctttgtgaggggggaaaaaaaaa
gcatgtgtatatttaatttttatggacattgcccaaacaccccctacaga
agttctgcaaattcacgatacaccccagtgatgtcagatttgtttcccca
ctgctgagcaagctttccgatcggtgccagtgtctgaagaatgatatccc
gtcaactgtatttatgctgcatttatcttaacacaagtgagattgagaat
ctGTGTGCGGGAGACCCATTGACGTTCTGTTTTTGAAGGAAATGAATATG
CTGTTTGCCTGTATGTGTTATTTTGTTATTGATTTGTAGGAACTCTTCAC
ATATTAAAGGTTTGACTTGACATAAGTaaaaaaaaaaaaaaaaaaaaaaa
aaaaaaaCTCGAGACTAGTTCTCC

>BTC1_5BP [organism=Bos taurus] Bos taurus near-term placenta cDNA library clone BP230018A20D1, novel transcript
TGTGTCacagccctatagggcttgaaggtagggtttatcatcttcatttt
atcgaccaagaagtggaggccnnnnagaggtgatatgacttgtcaagatc
tcatagctagtaagtggcTAAATCTATACTTTTTCCATTTTATGATTCAA
GTGGGACACCAAGGAAACTAGGTAACTTTCAGTGAATTAATTTTTTAGGC
TTTATAGTCTCACGAAAGTCTTTCTCACAAGTTCTCTCCTGAGAAGTGTG
TGAAGGAAACATGGAAGTTATATTTTCTTTCATTGTCCAGATAAAAACAT
GGAGACACAGAGAGGATAGAGTAGACTGAGGTCCCTCCAGTAGTGAGGTT
TATCCAGCAGGACTGGCCGTCATGTCCTGATTCTCAGCTGGAGGCAGAGT
TTAGTGTAAGGGGGCTGGAGGAAAAGGAGCACCAAAGAGAACAGGGGAGA
TTGGAAACATTTCTTGTGGAGTAGGAAAAATGGAAGAGCCAAAAAATGAG
CAGTTCTCTAACCAACTCAAACAACTCTAACAACTCAAAAAAGAAAAACA
AAACATCCAACTCAAAAAAGAAAAAAACAATCCCAAAGAAAAAAATTGTA
AAGTTTCATA

>BTC1_7BP [organism=Bos taurus] Bos taurus near-term placenta cDNA library clone BP230019B10A11, novel transcript
TTCATTCTCGTTCCACCCTCCTTGAAACAAGGCTTTCTAATCGTTCAGTT
CCAGTTCTATTCTACTGAAGCCCATTCTCCAAGCTTGAGGTTTAGGAAGA
GAAAAGGGAACTCANNNCCGATTCAGGTTCTCACGGTCCTCTGAATTCCA
GAAGTCATTAAAGTCTGTTCCATTCAGTTGAGTTTTGCCAGCCACAGAAA
TGAGTATCGCTAGGCATGTCTGGGCACCTCACTCCTCCCCTCCTGTAGAT
GGGGGAGAATCTGATACGCACATGGACAAAACCAGCTCTTTCCATGGTCC
CCCAAAGTGAACAATGACCCTGGCTTGTACACTGCCAGAAGAAACAAGGA
GCCCTTCCCCAGCAAACGGATTTCTAGAAGAGTGGGCTCCATGCCGTGCA
CACTGTACTTTGCAGGTGGCTGAAGAGATTTCCAGAACTTTGACCAAATG
TAGTTTTCACTTTTAGAAGCTGACGTGCAGCCACGGACATGCAGCTCTCT
TGTTTCCTCAGAGAAGACGTGCTCCTTGTCACTTTTATGATTatactagc
agagatttattaagcaggtagtccatgccagggagcacttccagtgtttc
tgtctgggtgacccctcatgacaactctgtaaggaatgtgcttttagctg
attcctttgtatagatggagaaactgaagcacCTAGTCCATGTTCCTGAG
TGTCAGCTTATTGTTGTTATTAAACCACTCATATNNNTGaaaaaaaaaaa
aaaaaaaaa

>BTC1_9BP [organism=Bos taurus] Bos taurus near-term placenta cDNA library clone BP250001B20C8, novel transcript
AGCACTGAATCTGACCCTTCCTCCACTCAGTCCTGCTGCCTCAACATACC
CGTGCCTTTTCTCATGTCTGACATTGGCTGGCAACCAAGGGCCCATCAAC
CCAACACATCACTTCAACCTTCCTGTTGGTGACTGCTCCCTCCCTCCCCC
TAAAATCTAAAATTGAGGAAAGGCATCTAGATAAATGACATGTTGTAGGC
AGATTTGTAATTCAGTGAGGAGTAAGAATGTTTCCCATTACAGTCTCTGT
GGTTTGGGAAAGTGGCCCATGCTTATTTCAGCCTCGGATTTAAGAGAACA
TTTTCAAAAGCCCTTTCTTATTTATTTTTATCCATCATCCTACCTTTGCA
GTCTAGGGAAGGTATGGAGGGCTGAGGGGAGTGTCTACCCCAATTCCCAA
GTCCTGGTCTCCTCTTTTTGTGTGTTACTTTCTACCTGCTAAATTCCAGA
AAATGCTTCGTGAACACAAGATCCCATCCAGATCCCACAGTCTGCAGAGT
ACCTGATGGGAGATGGACACTCATAGTCTATGCAGTGGTCCACAGCCTAC
CTGGCCAGAGAGCTGGGTGTCGTATCTACATCAGAAATGTGGAAGACCCA
GAGTACTGCCACTGATTGGTTCAAAGCCTTTGCAAAGTGGTCTTCTCTCT
GAACTTGTCTCTTCCACTCTGCTCAACTATTACCCTACCCAACCTTGCTA
GGTTAAAGATTATTTTCTCTGTTGTAAAAAATGGTCATTCCTATTCTCCA
AGGACAAGCCCCTACTGTATAAGAGAATCAGGTTAATCTTGTCATA
gaaaaatctggctaaaattatatcttggaaagaaaaaataaat

>BTC1_15BP [organism=Bos taurus] Bos taurus near-term placenta cDNA library clone BP230019B10D1, novel transcript
ACAGCCAGGTGCCGCTGAGAGAGGTGAAGAACCAGAGACAGCAGGAGAGA
CACAGTGGGGATCTCGGAGCAGGAGTGTGGGTGGCCAGGAGCCTGGGGCC
GCCCGAGGGACGTGCTTACATGGGATACTGTCTGTGAGGCGCTTGGAACC
GTACCTGATGGTGGGAAGCAATCAGTAAAGACCGTTACTGCCACCTGCTG
AAGTCTTGCCTTTTCCAGTCCCCACTGCTCAGGGTCTCCCGCCCCGGCAC
CGTTCAGGCTGGACGATCGCTCTCCTGCTCCCGTCTCACCCCTACATCTC
CTCTCCACGTGCTGCCCGATGGAGCCTTAGGaaacgaagagctgaggtcc
agagaggggaagtgacttgcccaaggtccccggccaagtggacgagctga
gattggaatcTCGTGATCCAGAAGCCAAAGCTCGCTGCCAGCCCTTCGTG
GTGCCATGATGGCTCAGCCCTGGATGGCCTGTTGGAGCGTCAGTCCCTGT
GGGTCAAGGAGATGCCCGTGGCTTGGTCCCGTGTCCCTCTGGCCTGGCAT
TAGCCGTATCACCCGTTGGGATGGTTGCAAAATCCCCCTCGCTTTAGCAG
TCGATAAAGAGTGCCCATTGCAAAACTCAAAAAAAAAAAAAAAA

>BTC1_26BP [organism=Bos taurus] Bos taurus near-term placenta cDNA library clone BP230016B20A5, novel transcript
GGGCTGCATGGCTGGAAGTCATGGCTTCCTCGCTGTGGTTCCAGCAAGGC
CAGCAACTTCGGCTCTTGGGCCGAGGGAAGGCTGTGGAGGCTTTCTTTGG
CATCTGCAGAGACGGTGAGCAGCAGACCTGCTTAGAAGTAACGAATGGAA
GTCTGAAATAGAATAAAGATGTAGGCTGTGGGCTTTGAAAAAGTCACAAG
AAAGCCGTCATCCAGGGATGTAAGGATCCTTGTGATGAGATAAATGGTAC
AGCCTCAGTTTGAGGCCGAAAAGGATACTCCAGAAAAAGACACTGGCTGC
AGTGCTGTGGTGGCTGCCCTGGACCCGACGTGGAATTTCTCTCGTGTCCA
CAGCGTGTGTAACAGGACCGACCTGCTTTACCTAAAGCAAGTGAAACCGT
TCCTCTCGCGTTGTTTGTAACGTAAGCTGTTTTTATCTTACGTGTCCGAA
AGAATCCCCGCAAGCCTGTGATGTTCTGCCGCAGGTgaaccatggccctt
ggcagtgagagcaccgagtcctaaccattggaccaccagggGATTCCCTG
AACCTGTATGTTTGACTTCAGAGGGCGTCTGAATATAAATGCCCCCAGCA
CTTGGTGGGTGCTCTTTACTGGGCCCTTGCACCGTCTCCTGGAAAGAGGC
ATTTGGGACCCACTAGCCTGCCTTACACACAAACACACAGGAAAATGATC
GATGGCTTAGAATGAGTTCCTTCAGGATTGCCTCTTGTAAATTAAGGTAT
AACTAAGAACATGTGCAATACCACACACAGAATTTAGATGATCTTGGTGC
AGTGGGGGGACTGCAGTGATTGTAAAATGAAACTTGCATGTACACGCTCT
GTTGAAGACTAAGGGGAAACAGGTGTTGAGCCTAAAAAAACATTTCTCAG
TGGGTTTCTACAGTGTCTTGGGCTTAACTTTAAAGCAAATTAAAAC

>BTC1_5RD [organism=Bos taurus] Bos taurus near-term placenta cDNA library clone BP250026B20B6, novel transcript variant to XM_870486.1
TCCGGGGAGTTTGCACTCAGGTCCACGTGGCTCTGAGAAGGGTTCAGGCATCCGAGCTGTGGGGAGCCCT
GGGTGAAGCTGGTTGTCCAGCGGTTCAGCCTCCTTGGAGGAAGCCCTCTGCCCGCCCACTCCAGAGCGTG
AGAGTGTGGGGGCGTGCCCAGGGAAGGTGCCTGGGAGGACGCAGTGACCACGCTCCCCTGGCACCA
CGCAGAAGTGGACGAGAAGCCCAGCCCACACCCCAGGCCTCCTGGCTGTGCCCTGCGGCTGCTGCATTTG
CTTTTAATTCTCAACACTGGAAAATACTGACTTTGGGGTTGGGCGGGGCCCCAAGTTCTGGCCCCGCCAG
CAGGCTGGCCTTGTCATGGACGCCTCGCGGCGGGTGGGAGGCCGTCCTCCACGCCTGGTTCCTGTGCTTG
CACCAAACGAGGCTGACAGCCTGGGAGA
TGCAGCCTCTGGGGACCCTCTTTGTCAATTAACTTATTTTTTTATACTTG
AAGCAGCTTCACTTTTGTATCTTTACTGGGACCCTGATGCCCCGGCACCC
GGTTCGGGGCATGGAGCTGGGTCCCAGCTGACCGCGCTGCCCTCCATTCA
TCACCCCCTTCTTCCTGGGGCTGACCGGAGCCCTCCTGTCAGAGAGAACC
CGTGTGGGCCCCAGTGCGCTGCTCCCATCCCCTGTGCCTGGCCCCAGGTG
TCCGTGTCTGCACCGCTCACTCATCAAGGATGTACTTGAGCTGCTAGAGG
CCAGGCTGCTGGCCAGGTACTGCTCAGAATCCTCCCTGTTGAAATCCCGG
GTCCACAGGACCCGTGTTTCTCTCCGTTTTGGAGCCAAGGTCTCATCTCC
CACATTGACTGAAGACGGTTTAGGCCACGGCACCAGCATGAGGTACCCTG
CTTGGTGAGGCCCGGACCCACCAACCGGAGCTGTGGTGACAGCACGCAGA
CGGGACTGTGGTCGGGGAGTcacacacacacacacacacacacGCGCGCG
CGCGGGAGCTTCTGCTCAGCCCCCCGCTCACACCTCTTTGTGGGGAGGCA
CGGAATGAGAAGCACCATGGAGCCAGCTCGAGCTGCGGTTTGGCCAGGGG
CTGACCGTGTCCAGCTCCCAGAGCCGTCAGAATCTGCAGCAGCCGTGCCC
GTCTGCAGGGGAGCTCGGCCTGTCCTGAGGCCCTCCACCCCACCTGGTGG
AGCAGGACCACACTCTGGAAAGGGAAGCTGCAAAGGCAGGATGAGGGGCA
TCCACACCAGCCTCGGAACGTTCTTGGGGAACCACATCGTGCCTCAACTT
GAACACATTCATTCTCACTGCAAAGGAGCGGAGAACTGTCTTCTTGAGTC
TGTCCCAAAGCGGTCATCCGTCACCCCCTGGAATCCAGGGGGCTTGTGGC
TTGGACCCTCACTTCCTGCTTGTTGAAGCAGAGCCTCTATTTCTGTTCTC
CTTTCTTAACAGGGGAGCAGAGGGTGTTCTAGATTCCATCTTTAAACCCC
AGCCTTCCAATAAAGCTGGGCTTGGGACAGGATTCATCGCCTGTGTGGCC
TTTGCCAGCCCTTCCCACCCACCACCCGGTGCACCATGACTGCCAGGCCT
GTCCCGCAAGCCCCTGCCCACCCGGGACAAGGACGGGTTTATGAAGTAGC
CAGAAGGGACGCGGCACCGCCCCGCGGAAGCGCACTGTGCCTGCCAACAT
GGGGAAGGCCCAGAGCTGCAGAGAAGCTCGGAAACGCTCCCCAGCTCCCT
TGCGCGGTGCTGCGCCTTCAGGCTCCAGTAGAGCACTTTTCCTGAACGCT
CCATTTCATAACCACTAGTGTGCAGGTTGTCACAGTGCCTGCTGACAGGC
TGCTGTGGTTTCCAGCTCTGGGAACGCATGGCTCCTGTCGCGTCCCCACG
TGGGCAGGGCCGCAGGAAGTCTCCCTCTGCAGCGCTGGGTGTGAGTGAGC
CCATGCCAAGGCCAAGGGCCCAGCCTGCTCAGATGGCATCTTCCGGCCTT
TGCCCCAGGAGCCATCCTCCAGCTGCCCTGACCAGCAATGAGAGGCTATT
CCCGATCTTTCCAAAGAGCAGGATTTTTTTCAGTAGGGCAGAAAGTGGAG
TTTACAGAAAACAACTGACCTACAAAGGGGAATGGGCCATTTTATGCGCA
ATAAAAGTTTCTaaaagaaaaaaaaaaaaaaaaaaaaaaaaa


>BTC1_9RD [organism=Bos taurus] Bos taurus near-term placenta cDNA library clone BP230013A20B8, novel transcript
AGTTGGTCAGCCAGCTGTCTGTCCTTTTTTCAGCCCGTGGCAGGGGTCTC
TGGGATGGGAGGTTGAGTTCTTGCTGTGATTCTTCACTGATCTGAGTTAC
GTGTGACATTCTTATATATTTGTTGATACGAAATCATAGTCGACTCTTGC
TGGAGTAGCAGTTCTTGAGGTGGAATCCAAGGCTTTTTGGAAGGAGGGAA
GTTACTGGGTAAACTTGAGGACAGGTCAGTTATCTGCAGGCCCAGTGTCC
TGGAAGTCACCGGGAGAGACTTCTGAGGGGTGTTTCTTGTTTGTTCGGCA
ATGGAATGGAACTAGTTTTTAAAACTCTAAAATTGTCATGGTTTTTAAAT
TAAAAGTAGATTTGGGTTGTTGTTGATTTCTGTAAGGGATACATTTTGGT
TAGGAGACATAGAACCACATGCAAATACGTTAAACAGGAAGAATTGGGAG
GATTTCATTTTGTGTTTTGGAGAGAGTTATGAGGGGGCTGGCTGTTTCCC
TACGTGAGGCATAAGCCACAGGTGAGTTTTGTTCGTGACTGGAGAAAAGC
ATCAGAGGACGGAGCCGTGTTCCCCTGGGGGGTGCCACTCAGCTGGTCTC
GAGAGCCCCGTCACAGCAGCTTTCTGACCTCGAGTTCTTCAGACCCGCAT
ACGGACAGTGGTTTGAAGACCAGACGCTGGCGTGAGCGATGGTGGTGCTG
ACGGGTGGACGGGACTCTGGGCTCGGTGAGGTGGTGCGACCGGTTAGCAG
TCGCTGGTGGGCAGCAACGCACGTCTCCCAGGTCAAGCGGCCGACTGCTT
TGGGATTTAGTTGGAAATATCTAATGTTGATGGCCTTCTGGAGGAGGGGA
AAGGCGCACTTTGACCAGCTTCGGAAAGTGGGTCCCCTTCCCGTGAGTTC
TCTGGCTTGCTTTCTGTAGACAGAGCATCTTGCCGAGTCAAGGGAGCTCG
CATTGGTCCACGTCAGGTCCTTTGTTAAAAGACAGACAGGCACCAGCGCT
CCAGCAGGACCCCCTCGGGCCTGTAAATGGCAGGTGGTGGTCAGCCAGAC
GTGTGAGCTCAGCACTTGAGGTGCATTGAGCGCCACACCGGAGCCTCTGG
CAGTCAGCGGGCTGTCTGGCCACCCTGCAGGCGGCAGGGGCGCCCAGTGG
AGGGCGGCAGTGGGGGCGGTGGGCCGGCCGTGGCTGGCGGTTCACCCTTG
CACAGTTGTGTCTTCTGCATGGGCTGCACCACTGCAGTCTGGGGGCCTCG
GCACCGTAACAGCCTTGGGGTTGCTGCGCTGTAACCAAGTGCCGCCCACC
TTCCCAACCTGGCGGTCTTATTCTCCGATGGGTCTTTTGAAGCGTTTTAT
TCTTTACGCGGCATTTTGTACCTTCCTTTTTGGCAAAACATGCGGTCTAT
TTATAAGCATTTTTATATTTTTTCCTTCCTTAAAAAAACATGGCTTCTGT
ATTTCTGCTATAAAATAATGGCAATAACTCGGGAGTGCTGCTGCAAGGTG
TGTTCTTAAGCACAGGGTCTGTATCATGCGAGGGTCAATAAAGTTCACAG

>BTC1_11RD [organism=Bos taurus] Bos taurus near-term placenta cDNA library clone BP230008B20G11, novel transcript variant to XM_582133.2
CCACGCGTCCGCCCACGCGTCCGAGAGCAAAGCCTTCCTGTTTGTAAGTG
CCCAGAGGCCTGGGAGCTGGGACTGCAGCTGCGTGAAGACCGGCCCGAGT
GCCCGCAGCAGAGCTGACCGGCAGCGGTGGTGGCCCCTCTGAAAGATCAC
AGCGAGAATCTTTTTCATGCATCTGCTCGTAGCCCCGGTGGGCCCAGGCT
TGCATGGACCCTGGACATCAAAGGAAGAGCGATGGGGCTGCTGAAGCCGG
CAGTCAGTGGCCGCCCACGCCTTGTGGGGTGACCTCCCCAAAGGGCCTCA
CCGCAGAGCTGGTGTCAAGAGGCGCACCCTCATCAGCAGTCTCCATGGGG
CCGTGTGACGCCTTCGTGCCCATCCTGGATGAACCATCTCAAGATCCTGA
ATGTTAATTGAGTCTCCCCTTTGAGTTCAAGTCAGTTCTTCCATCCAAAC
ATGGAAGGTCCCTGAGGCACATGGGAAAACCCACTGCACCTCCTCCACCC
ATCCCTCAGCATGTGGATCTGCATTTCTGCACTCCCGGAAAGCCAGAGCT
TGTCTGCCAGGCCCAAGGAGCTGCTGCTCCCCACCTCCACAGAATTACAT
TGATTGATCTGTCCATTATTTAGATTTTCCAGAGTTTTAGTAACTTTCGG
TAGAAGTGCAGGATAAGATTCTTTAAGATTTGTTGATAATGTAATGGATT
CATGGGTTTTTTTTTCCTTTCTGTTTACTTCTGAATTTAATACTTAAAAA
AAGAGAGAGAAAAGGGTGTAGTGTCCACATTCTTGTCTCCTTTTCTTACC
TCCATGGTTCCTCTAGTGTTCACAGTGGTGCTGATACTCTGGGGGAGGGG
GGCGCGTGCCTCCTGCGCGTGATAAAGGCATGTTGGGCACCGTGGGAACC
TGTGGCGACGGTGCTCCTCTTTCCCACAAACGTTTGAAGTTAAGAATAGA
AGCTAAGCTTCCCGGGATTGCCCAGAGGGAAGGGTGGCCTTAAAACACCT
CAGAAGCCACCCTGGTTGGTGCAGCACGTGATGGATGCGTGCGGCTCAGC
TGAGCGGGCATGGACCCGCCTGCCTGCACCAGTGGCGCCTCGGGCCAGCC
TGGGGGCGATGGGCAGCTCAGCACAGCTCTTCATTAGAAGCTCCTGACCT
CAGAATTATGCACCAGTGACTTTCCGTTTTAGAAAGTCTCCCGGGGTTTG
CTGCTTCGCTCTTACGTGTGCTTTGCATGTGTTGCTTCTGTGTGCTTTGT
TTACCGTGTTGatataataaaaatctgatttttgaaaaaaaaaaaaaaaa
aatCGG

>BTC1_12RD [organism=Bos taurus] Bos taurus near-term placenta cDNA library clone BP230015B20F8, novel transcript
GCCCCGGGCACAGACATGGGACCTTGCCGCCTGGCCAGTCTCTCAGCTCT
GGGCAAGGGGGCACTCCCTTGGCCCCCCTCTGAGGCAGAGGTGCCTGGAC
ACCTGCCTGGACATCGCCTCCCTCCTCCCTTCTGGTCTGGTCTTTGGGGC
TGGCTGAGTGGGAGACGCCGTCTTGCCGGCGCCCAGCCTGGAGCCGCTGT
CAGGGAGGGGATGCCGCCCTCAGCAGCTGTGGGCCTACTCCCGTGTTCTG
CTGGCCTGTGTACCCTCCGCCTCTCCAGTCCGCAGTCCTGCTCACCCTGC
GCTGCTAACTGGCCTTGGAGCCTGCATTTGGGTGTCTCGGATGGGGCCCG
GAGTAGGTGGCCCTGGGGTGGGACACCTCAGACCCAGTGGTGATTGGCCC
CGAGGGTCCACGGACACATTTCCTTCCTCAGGACTAGGGGTCCGACCTCA
GCCAGGAGTCCAGGGGCTTCTCCTGAGTCCAGTTCCAGGGGAGCCCAGGG
CACAGTGTTCAGGGTTCACTGGATTCCTGCCTGAGCCAGAGCTGGTCTGC
TTTCTCTTCCTCACAGACCTTAGACGCTAGGTGAACAGGCTGGCGGTCAC
CCCGCTGGCCCGGACTCCACTGAGCAAACAGTACCCCTTCTTGGGCCTGC
CGAGTAGCCAGGCCAGGGCCATGGGCACCAGCGTGGCGTAGGGTGCCCTC
CGTGGGCAGTGCCCTGTCCTCAGGGTGGTGGTACCCTCTGGCGTGCCCCA
GGAAGTCCTGGAGACCCAGCAGCCTTAGCAGCACCCCCACCAGATGCGTG
CTTCCCAGGGAATGACGGGCCTGGGTCTGGGTCCGAGGAATGTGGGCCTG
AAGGACTCAGGAACAGCCTGGCAGCGGGTCCGGCCGGGGCCGTTTGTTGC
CTGTGCCCCCACGCCCGGCCCGCTCTCAGGGAGACCACCTGCTCAGCTGG
CCTGTAGCCACCCTGGCAGGGGCTCCGAGCACCCCCAGGGCCCTCCCCTG
GAGCTGAGGGCATCCAGGCTTGGCAGGCAGGCCGTGTGGTCGGGCACTTA
CAGAGCCAGGATCTGAGGGCTGACTGTGCACAGCCTCACTTGCCTGGGGG
TGGCAGCCTGCCCAGAGAGCAGGGTCCAGGGTGCTGCGCCCACGGGGCCC
AGCTCTGCCTGTGCCAGCTGGAGCCCTCCCCACACCGGCAGCCAGTGGAG
AAAGGTGGTTGTCTCAGGTCCGGCATGCAGGCTACTTGACGTTGACCTGG
GCAGGTTCCCTGGGATGTGAGGCAGAAGGGGAGCTGGACCCAAAGGGCGG
CACCAGGTCTCCAGCATCTGAGCCATGCGGTGACTGGACCAGGGCCCACC
AGGACCACCCAGAGGCTGCCCCTCTCCTGGTTTCCCCTGGTCGTCCCCCT
CTGCCAGCCCTTGACCAGAGCCCCCGCACCAGCTCAGGCCCTGAGCCCCT
CAGTAGGAGTCTGCTTAATTCCAGAACTGAAAACAGCCCTCCCCAGCTCC
GAATCCTTCCTCCACTCGCGTGACTCCACCAGGCCGGGGGCCATCCCAGC
TCTGGGTTCTGGGGAGCTCCCTCCCCCGCTTCACCTGATCTGCTCCTGCC
CAGCCCTGCCTGAGCCTGCGAGGGCTGGAACAGCAGAGGTGGCAGCCTTT
GCCCTGAGGAGCTCTGCGTCCCTGCTGAGAGCTCGGTGTTCACCCCAGGG
GTACCACCAACTGCAGGCGGTCCCTTCAGTTGCAGGGTGAGTGGGAGAAA
CCTGTGACTTGCAGAGAGGCCTTTAGTGATGATGCTGGCCTTCCACGCAG
GACGTGACTTGCAGAGAGGCCCCTAGTGATGACGCTGGCCATCCACGAAG
GACGGAAGACATGCCCTCCTTATTTGCAGCCTGCACTGAGGCAGCCTGTG
CCGCCCTGGAGACCCCAAGGGGAGAGCTGTGAGTGCCCGCAAGCTGGCGA
GCCCAGGTGGCTGGCAGAAGCAAAACAGCCTTTCCAGAGCAGCGAGTGTG
AGCCACACAGGGGCAGCGCCGGGGGCGGGGTGGTCTTGGGGCCTGCCCGT
GCCCTGGAGGAGGTGTAGCAGCGTCTGTCCACTAGATGCCAGCAACACTC
AGTGTGACACCAGCGCTGGGAGTGGGCGGGCGAGGCCACCCTTGGCTGAG
CATCTGTGCCAGAGCGGTGCGGCTCCACCAGGCCTCGCGATTCCCTGTGG
ACCAAGTGCCAAGGACAGGCAGTGTCTCCAGTTTAAAACCTGCTCACAGG
GGAAGGAGCCACTGAGCCAGGAGAAAACAGATTCTGTGGCCATTTCAGAT
ACCGGGACGGTCAGAGAAGATGCCGATGTTTCGTGTAGCTGGAAAAATAA
AAGATGCTTGAAAACACAAAAAA

>BTC1_14RD [organism=Bos taurus] Bos taurus near-term placenta cDNA library clone BP230016A20E3, novel transcript (XM_611254.2)
CGGCTCTGCTCAGGCACCAAGGACGCTCGCGGAACCAGCCCGCCTGCCCT
GCCCAGCCGCCCAGACCGAAGCGGTCCCGAGGGAGCACCTGTGGAGTCAC
CATGCTGCCTCTGAGCACCATCGAGAGCCAGGAGACCGAGCCGGTGAAGA
CCAAGCCGCCGAAGAAAGGAGGCTTCTTTTCTAAGAAGCCTGATGTTCTG
CCGAAGAAGTCCAAGAAAATGAAGGGAACGGTGTCCTTCAGAGTCCTGCC
GTTCTGCCCGGCGGTGCCCTGGACTTCGGATCCAGCCCTGCCCGCGCCCC
CAGGACAAGCGGTGAGCAAGCCGGCGCGCTCCAGCCCGGACATCGAGACC
GAGCCCGAGGCCGGGGCCGCAGGTCGCTCCCGCGGCCGCAGCTCCGAAGG
GTCCGGCCATCAAGGGAGGGCCTGCCGCGTCATGATGCTGCCTCTGAGCA
CCATCGAGGACAAGGAAGCCGAGGAGGTGCAGACCAAGCCTCCGGAGAAA
GGAGCTCTGCTTTCTGAGAACCCTGATGAGCCTAAGAAGAAGCCCAGAGG
AATGAAGGGAAGACTGTCTTTCAAGGTCCTGCCGTTCTGTCCCATACCGA
GTGTCTGCTTCAGCTACTACCTGGAACCGGATGACGctgagcctgagccc
gagcccgagccggagcccgagcccgagcccCAGGCGGCTCCTGACGGTTC
GAAATCGGACCCGAATTGCACCGTCGTTCCTATGCCTGTGCTGGAGTTCC
GCGAGGTCAAGGTGTGCGAGTGCCCCCTGTGCTGCCTCAGCTTCGTCACT
GCTTCCTAAATGCTGAGGGCCCTCCGCTTTCCGCTCCTGACCGCGCGCCC
CCGAATCATGCATGCTGGGCTACCGTAGTGTAAAATCCCCCAATACAGCG
GCTTCAATAAACCCAACTTGCTGTCTCTCTCaaaaaaaaaaaaaaaaaaa
aaaa

>BTC1_26RD [organism=Bos taurus] Bos taurus near-term placenta cDNA library clone BP250006B10E8, novel transcript
TGACAGTTTCGGCCGGAATCCCGGGATgtgttgtgaggccagcagatggg
aggggactgctgttgaaaagagtttgttacttacagttcctaggagaagg
ggtgctgcggtgggggtgctgtggggaggggggcaccaggggaagcacca
gagtccttaggaggtaaggggcgtgcttttcatggaaaggaacagaggag
gcagggtactgggtgagtgggtttatgatcggcaagtctgagtacttttc
acaggttctggggcatagtggctgcccctagttgtcctgaaacctggatg
tgggttgattGTGCATGTGTGCATgctcagtcatgtcctactctttgtga
ctctatgggctgtacccaccagactcctctgtccatgcaatttttcattc
aagaatcctggagtgggttaccattttctattccatgaaatcttcctgat
gcagggattgaaccctcatctcctgcattgacaggcggcttctttaccgc
tgagccacctgggaagcctgtggattgattagcacaggggattattggct
tggagtggatccctgtgagagcctggcacaggaggtggttgatgtactgt
tttgcatctaaaagatggactgcattcaaaaggcacactcacaggggggt
tgtttgctgtctgcaggaacttgctggccagggaggctccaggagccaga
gtggccccaggagccagagtggcaggaattcagaaaagaagaaaatatgg
ttaTTCTAGCACCATTGCCGTGGCTTTGGGCAGGACCCATGCCCTGGCTT
GTCTGTCACTTTATACTGGTATTTAAGGCTGCTCTGTGGGCCTTGGTGGA
GCCCTTCAGGGTGGGGGTGGGGACAAGGCTGCCCATCCAATCGGCTCTAA
CTTATAGATTAAGACTTCTTGCACAATTTCCTCTTGAACAGAGTTTCCAG
AGCACTTTAAAAAACACAATTTAAATAGCATGATTTTCACTTTCCTCATC
TGCAAATGAGATGGTAGATCTGGAAGGTGATGGATGCGCTGCAGTTGTGT
GGAGGACCTTTCTCTGGTTCCTCTCACAGAGGTACAGAAGGAGGAGAAGA
GGGCCCCTTTGTGTTAGGAGGGAAGGGAGGCGATTCTGTCCAGGGAGGGG
GGTGTTGGTATCAGGAATGAGGAGGGGCTCCGGGGCTCCGGTCTCTGCTG
ACCTCAGCCTGCTCATTCTTGTTCTGCTGCCTTTTACATCTTCATCCTGA
TTTCTTCTCCCTCTGCCTTGCCTCCAGACTCCTGCCTTACCTTTTCGTCT
TCATGTGCCTGTGGAGGATTTTTAATTGTCACCTCCTCACTTGTGTCCTG
GGACAGGGAATGTCTCCCTGTAGGAGCAATGTTTTAATGGAGGTGTTTTT
ACCGAAGACTCACAAACTTTCTCCTGCTTGTGTCTCCTGGTTCACCGAAA
TGGACATTTTAAACAGAAATGATGATTCAAAACTAAAAATTGGTTATAAG
TGTGATGTGTCCATCATTGGTGGCCAGGGGAGGGAGTGGTAGGATATACC
ACTGAGTCAAAGGGACCAGATGCAAGAGAGGGGTGAGGATGTTGGCAAAG
GGGTGGATGTGAGCTGAATGGCCCCTCTAAAGATGCTCAGATTCAGCAAA
GCTCAAGGCACTTTGGACCCAACACATCTGAGTCCAGTGTGCACTTTGTA
CCATAAAGTATTTATCTGGCCTGTTAAATGCAAATCACTACCTAATAAAT
CTTGACCTGAAACTATTTTGTTAGTTGTTGTAAACTTTTAAAAATGTTTT
TTCCTTTCCATCTTAGGTGTTGGAAGGGCTTTGTTTTATTTTTACAGGAT
ATTGTGGATTGCCTAGGCCCCTTTTTACCAAAATAAAGTGTTTGAGCCAA
AGTATACCTTTTTTTTTTT

>BTC1_39RD [organism=Bos taurus] Bos taurus near-term placenta cDNA library clone BP250022A20F4, novel transcript anti-sense to XM_611600.2
GGCGGGACTTACCTGTCTCCCGCTCTTGATGAGCCGGCTGAGACGGCGCC
GTGGATAGCTGGCAGGGCAGGTCCTCTCCCTTAGTGAAAGGGGCTCGCTT
GGAGAACTCCAGCACCGAAGTGAGGGCCTGGGAGCGGACATCGGGGTCCC
GGCTGGGAGACACGGCAACCCTGAGGGCTGGGGAGTCAGCCAAGCATCGA
TGAGTGGACACGAAAGATCCGCGCGGTGCACGATGGTTTGCAGGCTCTTC
GCAATCGCCCGGCAAACACAATCCCACCCGATGCGGTTTTGATTCTTGGC
GCAGAATAAGCGCCCTCGGCGGTGGGATTTATGCTTCACTCGCAGTCCTC
CGACCTCGGACTCTGCCCAGATGCCGGGAACTCCATCCAACAGAATGCCT
CTCCTCGAAAACACCCCTAAACACCTGAAGAGTGCAGTGCTCGCCGCGAA
GTCCCTGAACTCGGTACCACACGGCGCGCCCGCGTTCGGGAGCAAAGGGA
AGTACATGCCAGGGAGCCGGGCGCCGGGGTCTGCAACCCAATGTAGGCCC
TCCACCCAGCGCCTGCGTGGACCTGCCCTGGGGCGTGGTTCCCGTCACGA
CCCGGCCCAAGGCTGCCATTGCGGGATTAGCAGCTCCCTTTTCCCTCCAT
CCCACCCATGGACCCCAAACGAAATTTTAATTTCGTCTGTTCTCCGTGGA
ATTTAAGTCCTACTTGTCGGAGCTTTCGTAGTAACTCGGTTTGGGAAAAC
TGTGAATAATCCGGTTTGGCAGGGAAGGGAGGGGGATGAAAAGTCTTCCC
TCCGCTGGGCGGGGAGCTAGGTGGTTAAAGCCCCCACTCTCGGTGAGGCC
CGCGAGGGGAAGGGGAAGTCTGTAGGGGCCCGCGTGCCCCGCCACACACA
GGGATTTGACTCTTGCTGAAATGTGCATGAGTAATTGTCTCTTTTCTTCT
TTGTGATGGAGCAGTGAATGAGCGTGGGCTGGCCGGCGGGCTGGCTCTCC
GCGCTCCGGGTGCGCTTACCTCCACGCTCCTGAGAGCTTTCTCAGTGATT
GGCGTCCCGGCCTCATTTTCCAGATCACCTGGGAGAAGTTCCCGGGAAGG
GAAGGGGGGAGACCATGGGGTCAGCGCCGCCCAGAGATCCCGGCACCGCT
CGGCAGGCTGGCTGTGCCCTGTGTTCTCCGGCAGGCTCGGTCCTCAGTCA
CTTTCCCCGTGTCATTGCTTTATTTCCAAATTTCACTCCCTCCCCGGGAA
AAATCTTTTATTGGGGTTTGACCGGGACATTTAAAGTACAcaca
tatacgaattcaccaaattcattaaaaac

>BTC1_40RD [organism=Bos taurus] Bos taurus near-term placenta cDNA library clone BP250023B20D12, novel transcript variant to XM_869762.1
GGGGGATCCCTGCCCCTCATTGTGGGTGAGCTTTCTCAAAGAGGACCCTT
GAGCTGGGGTGGGAAAGCTGTCCTTCACAGACCACAGAGGAAGAAGCAGT
TCGGAGGGATTTCCTGTGCAAACGCCACACGTCAGAGCGTCCTTCCTTTC
CTGCAAGCTATGGCCCATCAGGAGTCTGAGGCCCCTCCCAGACTGCCTTC
CTGGGAACAGCTTGGGGAGCACCCCAGCACCTTTGTTCTGTGGGGCCTGC
CTTTTTGGGGACTTCCTTTTGGGGGCTCGTTGAGGCTCAGAGTACAGCCT
CCTGTGTCCTGCTCCCCACAAGGGCCGAATTCACGCCTGCTCCCCTGTGG
GGCCAGAGGGCTGAGATGTGAGTTAACAGTGAACCCCTGGGATGACACAG
CCCCTCCAGGCCACTGGCTGGGGTGGACTGCTTGCCCCAGTGACCCCTCC
CTGTCTGACCTCGGCAGTCCTCTCCAGGGTGCTCCCACCTATATACGTCT
CACCAAGCAGTGGGGACAGCTCCATCTACGTGTATCCAAAGGCCTGGCAG
CCCTGAGTCACTGCCCTCGGCCCCCACATCCTTCCCAGCGCCCAGCCCTC
CTCTGGCCTCCAGGAATTCCGTAGAGGTTGCAGGACACCCTCCCCTTCCC
TCTGTGCCCCTGGCTGTGTTTGCAAAGAGCTTTGGGGGAAGCCCCTCCGA
GGCCACACATGTGCCCTCCTGGTGCTGCGTAAGACAGAGTAGGTAGTAGG
CATGAGGGTGGACTGTTGGGCAGCCCAGGCTGTGGGCCATTTCCCTCTCC
AGCATCACCCCCTCCCCATCCACACTCCCATGTTCAAGCACAGACTCCGT
CATGAAAACTCTCCAGTAGCTCAGAGAGCTGGTGCTGATGCCTTTGCGGC
CTTCTGGGCGAGGCGACCTGGTTCCAGGAGGCACTGTCCGTGGGAGGGTG
TCCTGCAACAGTGGCACAGGGGACCCCAGGGCAAGTTGCATGTGGAGGGA
CCGGAGGGTGGGGTGGCACAAGGGGGCCCACCATGCCCCAGCCTGCACCT
GTGTTCTCCCAGCGGGTGACTGGCTACCTGGCTGGCACACACAGCACTTA
GGACTTGAACCAGGGATGTACAGGGTCCCCAGGGCCCTGTGGCACTGGGC
CAGGGACAGCTCATCCCGTTTCTGCAGGTGCAACCTGGGCCCCCTTGCCT
CAGGCTGCCTTACAAAATGCCGCTGCTCTCACTACGGCCCTTGACAGCAG
CAACGGCCAACTCCCCCAATTGGGTGGGTGTGCTGCAGACCCAACCCCGG
AAGCCCAGTCCCCTCCACCAGCACTCCCAATCCTGACACTGCCGGTGCTA
GCCCGACTGTGTGACGTCTCAGCCTCGCCCTCCCACCCCACCCATCCCAG
GGAACTTGGGGAACCCTCACTCAGGAGGCAGGTCATGTGGACCAGTTTGT
GTGCCGCCAGCAGGGAACGGGAAAGCTCAGAGACCTATCAGGCCCCCAGC
AGATGGCCCCATGGTCACATGCTCTCCTGCCAGGGCCATTTGGTAGGTCT
CACCCAGTTGAGACAGGCGGCCACCCATGTGCCTTTCCCACTCAGGACCT
GCTGCAGGTGGCGTCTGGGCCAGGGCTGGTCTCCAGACGGAGTGCATGAC
ATTTCAATAAAAGGTGTGACCCaaaaaaaaaaaaaaaaaaaaaaaaaaaa
aaaaaaaaaaaaaaaaaaaaaaaaaaaaNNGGGGGGGGGGCCTTTTAAAA
ATTTTTTGGGGGGGGGCCAAATTTCCCCCCCCCCTTTTTTTTTTAAAAAA
GGGGCCCTTTTGGGGGGG

>BTC1_42RD [organism=Bos taurus] Bos taurus near-term placenta cDNA library clone BP250025B10C2, novel transcript variant to XM_586106.2
CCACGCGTCCGCTGTCATTACAGCAGCCACTACCCATTGGTTTGATAAAA
AGGCTGATGATCTGACAAAAGGCCACAGGATACATTTTAATTGTATTCTT
AGCTCAGAAAATGCTTATCAATATTATGTGATAGCCAATGCCCAAACAAT
TAAAAAAAAAACAGGTNTTTTGACCAATTTTACCAGATNTGAAATGAATC
TATGTAGATTACTCCAGAAAAGGGACAACTTGTTATGATAGCTGACATTT
GCTGGGAACAGGCTGTACACACTACTGGATNTAATAACCAGACAATAGAC
AAAAAGGACTTGAAGCCAATGGGCTTTNTACGGACAGAACAGNGTTATAA
GACCTATAAAATTACTTATGATCCAAATCAATCCACCCAATGGCCTGGGA
CGGACTAGGGAGTCAACCCCGGAATCAGGTGGATTGCTCCAAACAGCACT
CATTGGTTATGCAGGACCAATCTGTGGCCATGGGTACCTAAGTGTGGGTA
GGAAGATGTACTTTAGGTCTGGCCTTTGCCCATGGGAACATTAGGCCAAC
AATACAGGACCCCATAAATGTACCCTCCCTACGGGCCAGATGGTCACGAT
CAGTTTTCCATTGGTATGATTATTTGACTGCTACATTTGTTCCTTCGTTG
GGCACTACAGGTACAATGATTAGAGTTGAAGCCCTAACTAATTTCACCCA
AAGGGCCCTAAATGACAGCCTGAGGGCAATTCAAGCATTAAATACTGAAC
AAATACAAATGAGAAAGGCAGTAATTCAAAATAGAATGGCTTTGGACATC
TTGACCGCTGCTCAAGGAGAGACTTGTGCCATAATAAAGGTTGAGTGGTG
TGTGTATATCCCAGTCTTGTCTGGAAACGTTACTGAAGCTCTCAGAGATA
CACAAGCTCATGTAAAACAAATGTCAGATGACTCAGTACCTTTTCTGTTT
TTTCATGGATAAAGGGGGATTGGCGAACTGTCAATTGTTGTTACAGTTGC
TCTGTTAATTTTGTTATGTGGACCTTGTATTCTCCAGTATATTGTCCAAT
TTGTGTCGCTGATATTGACTACATTTACCCAAGTACATGCCAAAAGACCT
AATGTGCAATATGTCCCTATAAGTGATATTCACGTTAGAAGCTAAGAGCA
TCAAGAGAGGGGAATGAAAGACTAAAGGAGCAGGTTGCCTTGACTGGACT
GACTTCATTTTTAAAAGAAAAGGAACTCCATCTTACACTCTCAGCAAACT
TTTGGACTGTATATCTGGGAGGCCATGGAGATAAAATACCAGCGGCTGAA
CAGGTCTCCGGGATGGATAAAAACCAGACCAGGCAGACCCTGTACCTAGA
CCTCCCGGAGCCAGAAGGAATGCAATGCCCACTATGTAATCAATCACTAT
CTTCTGAAATCTTAATAATACCTATTGATGTGGGGTAAACTGTATGTCCA
GATAGCTTTAGAATGTGAATTTATGGCTAAAACCTGATTATCTCTTACTA
ACATTGTCCAGAGTGGGTTTTAAAGAATTTGCAGATGTGGGCTTGGGCAC
ATACACCTTGGGCATAAAAGGTTGTCACAAAAATTGGTTGGTAACCCTGG
CTAAAGAGGAAACTCTGCCTCAGACCCGCTGGTATAATAAACTGCACTCC
