# Supplementary material for: Discovery and characterization of 91 novel transcripts expressed in cattle placenta
Source: BMC Genomics. 2007 May 9;8:113. doi: 10.1186/1471-2164-8-113 (PMC1884150; doi:10.1186/1471-2164-8-113)
Supplement: Additional file 2 — Feature table for 91 NTs [file 1471-2164-8-113-S2.xls]

## Sheet: Sheet1
Additional file 2. Feature table for 91 NTs
PNT Ida	5' EST	3' sequence, including	length	ORF length	speciesc	Cetartiodactyl	No. exons	polyA signald	motife	tissue preference	Hg17 locus	Human genome	BTAU_2.0 assignment	Cattle genome	Segmental	No. of ESTs	Expression level	GC content
		primer-walked sequence	(bp)	aab		Species Distribution						contextf		contextg	location in cattleh	in PNTi
BTC1_14FL (XM_873204)	BF040465	CK394134	868	63	A	Ovis aries	4	AATAAA	CpG	muscle	7p13	intergenic	chr4:43,188,679-43,191,770	intergenic	interstitial	13	low	0.49
BTC1_15FL	AW465001	AY563860	630	none	C		1	AATAAA	ncRNA	none	14q11.2	intergenic	scaffold3389:59,086-59,711	intergenic	interstitial	5	low	0.39
BTC1_33FL	BF044457	CK394175	691	35	C		5	ATTAAA	CpG	none	6q14.3	intergenic	scaffold4626:20,602-22,398	intergenic	interstitial	7	low	0.38
BTC1_34FL	BF039255 AW464645 AW464875 AW463677	CK394179 CK394180	977	100 K	A	Ovis aries; Sus scrofa; Capra hircus	3	AATAAA	ADH_DRE,GY-Box,signalP	placentome	9q32	intergenic	scaffold9964:10,570-17,798	intergenic	interstitial	28	high	0.45
BTC1_53FL	AW465884	AY563751	525	106	C		1	AATAAA	N	none	19q13.31	intergenic	chr6:49,142,506-49,143,026	intergenic	interstitial	3	high	0.58
BTC1_55FL	AW463116	AY563756	777	82 K	A	Sus scrofa	2	AATAGA	signalP	none	16q22.1	intergenic	chr18:13,861,852-13,862,619	intergenic	boundary	3	high	0.46
BTC1_57FL	BF043897	AY563869	1149	none	C		1	AATAAA	N	thymus	7p22.1	intergenic	chr25:33,360,786-33,361,318	ZnF447	interstitial	8	low	0.49
BTC1_58FL	AW463389	AY563762	1544	64	A	Tursiops truncatus	2	ATTAAA	ADH_DRE,GY-Box	none	11q12.2	none	chr29:31,601,481-31,607,081	RAB3	interstitial	2	high	0.55
BTC1_71FL	BF039179	AY563803	691	none	C		1	AATAAA		none	3p21.31	intergenic	chr22:42,680,522-42,681,188	SACMIL	interstitial	3	high	0.4
BTC1_77FL	BF043348	AY563824	1095	84	C		1	AATAAA	GY-Box; CpG	thymus	18q21.33	intron (antisense)	chr24:44,739,526-44,740,613	HDGFRP2	subtelomeric	3	moderate	0.57
BTC1_78FL	BF043782 BF043117	CK394028	1736	91	A	Ovis aries; Sus scrofa	1	AATAAA	GY-Box; IR	mesenteric lymphnode, thymus	1p36.13	intergenic	chr2:85,996,428-85,997,304	intergenic	subtelomeric	9	moderate	0.44
BTC1_79FL	BF043129	AY563826	732	none	C		4	TATAAA	CpG; ncRNA	cerebrum	2p11.2	intergenic	chr11:34,570,339-34,575,174	intergenic	interstitial	6	moderate	0.51
BTC1_92FL (XM_587188)	BF046221 BF041457	CK394038	933	93 K; 127	C		1	TGTAAA	N	cerebrum	17q25.1	none	chr19:49,709,796-49,710,719	intergenic	interstitial	5	moderate	0.6
BTC1_93FL	BF044348 BF046340	AY563890	1269	147 K	C		1	AATAAA	GY-Box,	thymus	22q12.2	UTR (antisense)	chr17:42,667,501-42,668,530	SEC14L4	interstitial	6	moderate	0.58
BTC1_95FL	BF042348 BF041555	AY563713	2492	108	C		1	AATAAA	N	skin	6p21.2	intergenic	chr23:8,629,884-8,632,373	intergenic	interstitial	3	low	0.5
BTC1_102FL	BF039947 AW462884 AW462883	AY563714	795	38 K	C		1	AATAAA	G-quartet; IR	none	10q11.21	intergenic	chr28:33,147,612-33,148,436	intergenic	subtelomeric	11	low	0.55
BTC1_113FL (XM_611248)	BF046326 BF042651 BF042985 BF041870 BF039336 BF046007	CK394057 CK394058	659	69	C		5	AATAAA	CpG	thalamus	1p35.3	intron (sense)	chr2:76,776,847-76,779,658	intergenic	interstitial	11	moderate	0.55
BTC1_115FL	AW461454	CK394060	962	36; 35	C		1	AATAAA	N	thymus	1p34.1		chr3:67,576,355-67,577,638	LRRC41	interstitial	5	low	0.38
BTC1_130FL (XM_611254)	AW464624	CK394181	664	125 K; 65 K	A	Ovis aries; Sus scrofa	3	AATAAA	N	adrenal,cerebellum, thalamus	19q13.43	intergenic	chr18:55591568-55593819	ZIM2	subtelomeric	8	moderate	0.58
BTC1_132FL	AW463728	CK394199	2174	none	A	Ovis aries; Sus scrofa; Tragulus javanicus	1	AATAAA	IR; ncRNA	thymus	Xq25	intergenic	scaffold4717:48,263-50,399	ERVK6	interstitial	21	moderate	0.46
BTC3_7JE	BF045714	CK393999	548	35	A	Ovis aries; Sus scrofa	5	AATAAA	N	muscle	7p22.1	intron (sense)	chr4:43,188,676-43,191,750	intergenic	interstitial	11	low	0.5
BTC1_22JE	BF039052 BF039038 AW464115 AW462970 BF043479 AW464478 BF043799	CK394011 CK394012 CK394013 CK394014 CK394015 CK394016	1569	none	A	Sus scrofa	1	ATTAAA	IR; ncRNA	placentome	5q33.3	intron (sense)	scaffold399:92,975-94,544	TIMD4	interstitial	12	moderate	0.35
BTC2_43JE	BF044478 AW463659	CK394035	1043	none	C		2	AAACAA	G-quartet; CpG	cerebrum, thalamus	8q24.3	UTR	scaffold12671:9,483-10,533	JRK	interstitial	12	moderate	0.54
BTC1_51JE	AW464361	CK394043	958	130	C		2	AATAAA	N	skin	11p15.5	intergenic	scaffold2079:18,521-19,645	intergenic	interstitial	8	low	0.65
BTC1_100JE	AW463214	CK394097	2381	92	C		1	GATAAA	GY-Box	none	19p13.11	intergenic	chr7:5,772,691-5,775,068	intergenic	interstitial	10	moderate	0.49
BTC1_104JE (XM_883284)	AW463790	CK394101	619	59; 68	A	Ovis aries; Sus scrofa	5	AATAAA	N	placentome	NA	none	scaffold6598:22994-33093	intergenic	interstitial	2	moderate	0.44
BTC1_113JE	BF039134 AW464579	CK394107 CK394108	830	none	A	Sus scrofa	2	AATAAA	ncRNA	none	1p13.2	intergenic	scaffold1237:214289-215207	intergenic	interstitial	4	high	0.43
BTC1_118JE		CK394113	2257	50; 92	C		1	AATAAA	GY-Box	none	22q13.2	intergenic	scaffold9684:8273-9215	intergenic	interstitial	7	No expn	0.5
BTC1_144JE	BF044206	CK394138	832	150 K	C		1	AATAAA	N	none	1p36.33	intron (antisense)	chr16:37642343-37643174	intergenic	boundary	4	low	0.61
BTC1_146JE	BF041966	CK394139	2206	none	A	Sus scrofa	3	ATTAAA	IR; ncRNA	muscle,skin	14q32.31	intergenic	chr21:45,674,164-45,678,931	intergenic	interstitial	6	moderate	0.33
BTC1_203JE	BF042028 AW463517 AW461886	CK394182	773	129	C		3	ATTAAA	CpG	heart	8q21.2	intron (sense)	chr14:46,885,318-46,890,350	intergenic	interstitial	5	low	0.54
BTC1_215JE	BF044986	CK394201	1038	109 K	C		1	AATAAA	Eu_thiol protease	none	2p25.3	intergenic	scaffold473:40,328-41,349	intergenic	interstitial	11	high	0.49
BTC1_8NG	BF042077 BF043442	AY563705	703	71	A	Capra hircus	4	AATATA	N	thalamus	17q25.2	intron (antisense)	chr19:48,755,357-48,757,924	ATP1a2a	interstitial	3	low	0.58
BTC1_39NG	AW464592 BF040428 BF046150 BF044537	AY563711	767	172 K	C		2	AATAAA	Proline-rich with_coiled-coil	none	1p31.3	intron (antisense)	scaffold997:257,434-259,042	INADL	interstitial	7	high	0.48
BTC1_58NG	BF046676 AW462381	AY563715	562	49	C		1	AATAAA	CpG	cerebrum	13q34	UTRb	chr12:48,063,584-48,064,091	CDC16	subtelomeric	4	high	0.6
BTC1_63NG	AW462618 AW461748	AY563716	483	142 K	C		2	unknown	signalP; ATPaseE1-E2	none	16p13.12	intergenic	chr25:14,893,445-14,897,173	intergenic	interstitial	2	low	0.47
BTC1_104NG	BF040313 BF045569	AY563722	728	144 K;149 K	C		1	AATAAA	TOP	none	14q32.32	UTR	chr21:48,386,644-48,387,349	MKNK2	subtelomeric	4	low	0.71
BTC1_149NG	BF045880 BF043119	AY563726	690	35	C		1	TATAAA	CpG	skin,testis	22q11.21	intergenic	chr17:45,366,139-45,366,804	RFNG	subtelomeric	3	high	0.42
BTC1_237NG	AW462689	AY563754	622	67	C		1	AATAAA	CpG	cerebrum	17q25.3	UTRb	chr19:47,237,560-47,238,117	intergenic	interstitial	2	high	0.59
BTC1_255NG (XM_596632)	AW463318	AY563763	651	64	C		2	AATAAA	CpG;Heavy metal_ion transport	muscle	3q29	intergenic	chr1:43,207,885-43,208,506	intergenic	interstitial	1	low	0.5
BTC1_266NG	AW464167	AY563769	783	38 K	C		2	AATATA	N	none	13q12.13	intergenic	chr12:16,655,501-16,656,850	intergenic	interstitial	2	high	0.51
BTC1_269NG	AW464462	AY563771	716	116	C		1	ATTAAA	CpG	none	11q13.3	intergenic	chr29:41,407,248-41,407,965	intergenic	boundary	1	moderate	0.58
BTC1_286NG (XM_870778)	AW464823	AY563780	788	36; 184 K	C		1	unknown	CpG	placentome	NA	none	chr14:662,313-663,087	MAPK8IP2	subtelomeric	3	moderate	0.48
BTC1_311NG	BF045793	AY563790	683	72 K; 53	C		1	ATTAAA	N	none	9q34.11	intergenic	chr11:79,112,726-79,120,519	intergenic	interstitial	4	low	0.53
BTC1_314NG (XM_870046)	BF040068	AY563792	643	84	C		2	AATAAA	N	none	2q37.3	none	chr3:85,277,662-85,281,121	TUB	subtelomeric	1	low	0.63
BTC1_316NG (XM_869050)	BF045816	AY563793	1111	118 K	C		4	AATAAA	CpG	none	13q33.3	intergenic	chr12:44,136,744-44,140,872	intergenic	interstitial	1	low	0.53
BTC1_318NG	BF041723	AY563795	540	112	C		1	AATAAA	CpG	none	7q21.12	none	scaffold3579:18,013-18,553	intergenic	interstitial	3	low	0.54
BTC1_322NG	BF043367	AY563798	710	121	C		1	AATAAA	CpG	none	6p25.1	intergenic	scaffold824:204,095-204,792	intergenic	interstitial	1	low	0.56
BTC1_329NG	BF039498	AY563802	645	118 ; 82	C		2	ATTAAA	CpG	none	7p22.1	intergenic	chr25:37,025,546-37,026,261	intergenic	boundary	1	low	0.64
BTC1_335NG	BF043322	AY563806	588	96	C		1	unknown	N	none	NA	none	chr22:8,175,663-8,176,250	LRRFIP2	interstitial	2	low	0.59
BTC1_342NG		AY563810	615	70 K	C		2	AATAAA	N	none	NA	none	chrX:40,383,401-40,445,202	intergenic	interstitial	1	No expn	0.47
BTC1_347NG	BF040762	AY563813	728	65 ; 35K	C		1	AATAAA	N	none	NA	none	scaffold2034:70,867-71,577	intergenic	interstitial	6	low	0.62
BTC1_352NG (U61292)	BF045740	AY563816	642	none	C		1	AATAAA	CPE;IR; CpG;ncRNA	none	17q24.2	intergenic	chr19:42,918,093-42,918,726	intergenic	interstitial	1	low	0.4
BTC1_377NG	BF039289	AY563828	908	none	C		2	CATAAA	ncRNA	placentome	9q32	intron (antisense)	chr8:43,495,584-43,513,179	TNFSF8	interstitial	1	low	0.45
BTC1_381NG	BF040640	AY563830	542	none	C		1	AATAAA	CpG; ncRNA	none	6p25.3	intron (sense)	scaffold10244:8,342-8,884	intergenic	interstitial	1	low	0.56
BTC1_383NG	BF044408	AY563832	777	61 K	C		1	ATTAAA	CpG	mesenteric lymphnode, muscle,spleen, thymus	9p21.3	intergenic	scaffold3437:62,135-62,911	intergenic	interstitial	1	moderate	0.52
BTC1_384NG	BF042205	AY563833	697	none	C		3	Unknown	ncRNA	none	NA	none	chr29:28,051,698-28,056,354	PAG	interstitial	1	low	0.54
BTC1_386NG	BF046611 BF044312	AY563835	1097	132 K	A	Ovis aries	2	AGTAAA	G-quartet	none	NA	none	scaffold7356:23,617-30,906	intergenic	interstitial	2	No expn	0.5
BTC1_390NG	BF046023	AY563836	1210	none	C		1	ACCAAA	ncRNA	thymus	17q21.32	intergenic	chr19:31,086,370-31,088,394	HOXB3	interstitial	4	low	0.37
BTC1_398NG	BF044127	AY563840	612	146	C		3	AATAAA	CpG	none	14q32.12	intron (sense)	chr10:69,113,151-69,117,435	TTC7A	subtelomeric; boundary	1	low	0.55
BTC1_403NG (XM_878282)	BF043236	AY563843	598	83 K	C		1	ATTAAA	GY-Box; TM	none	7q34	intergenic	chr4:56,736,073-56,736,647	HIPK1	interstitial	2	moderate	0.53
BTC1_407NG	BF043786	AY563846	638	78	C		1	Unknown	CpG	large_intestine, muscle,thymus	NA	none	scaffold38179:566-1,203	intergenic	interstitial	1	low	0.7
BTC1_414NG (Z11742)	BF041698	AY563850	459	58	C		2	AATAAA	CpG	heart,large intestine	NA	none	chr28:27,823,015-27,823,852	ZGC	interstitial	3	low	0.51
BTC1_416NG	BF043216	AY563852	845	71	A	Ovis aries; Sus scrofa;	2	AATAAA	N	none	Xp11.3	intron (sense)	scaffold3814:54,648-57,765	intergenic	boundary	2	low	0.49
BTC2_15PW	BF042589	AY563862	809	none	C		7	AATAAA	ncRNA	none	17p13.2	intergenic	chr19:14,916,893-15,049,938	intergenic	interstitial	5	No expn	0.48
BTC1_16PW	AW466100	AY563863	686	none	C		1	CATAAA	N	none	14q11.2	none	chr10:13,928,165-13,928,849	intergenic	interstitial	1	high	0.52
BTC1_21PW	BF040176	AY563867	736	none	C		1	ATCAAA	N	muscle, thymus	10q23.33	intron (sense)	scaffold149:17,455-18,181	intergenic	interstitial	3	low	0.44
BTC1_22PW	BF040209 AW465334	AY563868	555	none	A	Sus scrofa	2	TTTAAA	ncRNA	none	NA	none	chr13:60,150,968-60,152,485	intergenic	interstitial	3	moderate	0.52
BTC1_28PW	BF045305	AY563873	505	none	C		1	AATGAA	CpG	none	17q25.3	intergenic	chr19:45,156,809-45,157,311	JAF1	interstitial	2	moderate	0.55
BTC1_29PW	BF039084	AY563874	1319	108 K; 37	C		3	ATTAAA	N	none	19p13.3	intergenic	chr7:18,280,252-18,282,049	intergenic	interstitial	1	low	0.59
BTC1_36PW	BF040256	AY563880	694	98 K	C		3	AATAAA	N	none	10p12.1	intron (antisense)	scaffold895:193,244-202,519	MPP7	boundary	1	moderate	0.51
BTC1_40PW (XM_611595)	BF039056	AY563884	984	113	A	Ovis aries; Sus scrofa	5	AATAAA	GY-Box; noncoding structural element	placentome	NA	none	chr13:55,365,664-55,376,264	intergenic	interstitial	3	low	0.51
BTC1_43PW	BF040960	AY563887	1285	58; 218	C		1	ATGAAA	SECIS-2; CpG	none	7q36.3	intron (sense)	scaffold2639:43,414-44,681	GIPC2	interstitial	1	low	0.49
BTC1_51PW	BF046035	AY563895	635	85	C		1	AATAAA	CpG	none	14q24.1	intron (antisense)	chr10:52,879,267-52,879,882	PIGH	interstitial	2	low	0.45
BTC1_54PW	BF045690	AY563897	1428	none	C		1	AATAAA	IR; ncRNA	none	15q25.1	intron (sense)	chr21:17,810,368-17,811,762	RASGRF1	boundary	4	low	0.47
BTC1_3BP	AW465682 AW465740	CK394188 CK394189 CK394190 CK394191	1347	139	C		3	AATAAA	GY-Box; Proline-rich	none	14q32.31	intergenic	chr21:45,765,570-45,770,685	intergenic	interstitial	8	low	0.54
BTC1_4BP (XM_611572)	BF044438 BF045414 AW463374	CK394192 CK394193 CK394194 CK394195 CK394196	2024	none	C		1	ATTAAA	IR; ncRNA	adrenal, cerebellum, cerebrum, thalamus	Yp11.31	intron (antisense)	chrX:47,433,230-47,435,209	intergenic	subtelomeric	20	high	0.42
BTC1_5BP	AW465222	AY563740	610	none	C		1	AATAAA	ncRNA	none	1p32.3	intergenic	chr3:64,263,417-64,264,026	intergenic	interstitial	2	high	0.39
BTC1_7BP	AW465561	AY563744	759	none	C		1	ATTAAA	ncRNA	none	5q34	intron (antisense)	chr7:53,158,350-53,159,089	intergenic	boundary	2	moderate	0.45
BTC1_9BP	BF042637 BF040493	AY563783	837	52; 85	C		1	AATAAA	G-quartet	none	NA	none	chr7:43,245,291-43,246,095	intergenic	interstitial	2	low	0.45
BTC1_15BP	AW465584 BF043641 BF041676	AY563717	644	none	C		3	GATAAA	ncRNA	none	20q13.13	intergenic	chr13:59,538,518-59,543,065	intergenic	interstitial	4	moderate	0.58
BTC1_26BP	AW464760 AW461892	AY563732	946	46 K; 44	A	Ovis aries; Sus scrofa	6	ATTAAA	G-quartet; CpG	rumen	17q25.1	intergenic	chr19:49,121,359-49,125,821	intergenic	interstitial	10	moderate	0.49
BTC1_5RD (XM_582133)	BF043062 BF039267	CK394024 CK394025 CK394026 CK394027	1742	123 K	C		1	AATAAA	CpG	heart	22q11.21	intergenic	chr5:67,775,417-67,777,580	intergenic	boundary	29	low	0.58
BTC1_9RD	AW463600	CK394029	1550	none	A	Ovis aries; Sus scrofa	1	AATAAA	ncRNA	none	13q32.2	intergenic	chr12:44,304,016-44,305,565	intergenic	interstitial	17	moderate	0.52
BTC1_11RD	AW462277 AW464025	CK394202	1306	67 K	C		2	AATAAA	N	none	9q22.32	UTR	chr8:44,317,195-44,318,886	intergenic	boundary	44	high	0.53
BTC1_12RD	AW464472	CK394030	2373	125 K	C		1	AATAAA	IR; signalP	none	9q34.3	UTR	chr11:86,375,236-86,377,605	intergenic	subtelomeric; boundary	21	high	0.65
BTC1_14RD (XM_611254)	AW464624	CK394181	954	235	A	Ovis aries; Sus scrofa	7	AATAAA	noncoding structural element	adrenal, cerebellum, thalamus	19q13.43	intergenic	chr18:55,591,560-55,600,453	ZIM2	subtelomeric	15	moderate	0.61
BTC1_26RD	BF045628	CK394154	1919	none	A	Sus scrofa	1	AATAAA	G-quartet;IR; ncRNA	liver	8p21.2	UTR	chr8:40,133,223-40,135,115	intergenic	boundary	18	low	0.48
BTC1_39RD (XM_611600)	BF040304 BF044740	CK394208	1323	111	A	Sus scrofa; Rhinolophus ferrumequinum	2	ATTAAA	GY-Box;CpG; IR	none	17q21.33	intergenic	chr19:29,428,568-29,433,863	intergenic	interstitial	7	low	0.6
BTC1_40RD (XM_869762)	BF045723	CK394019	1818	154 K	A	Ovis aries; Sus scrofa	2	AATAAA	G-quartet; IR	heart	17p11.2	intergenic	chr19:27,649,770-27,651,468	intergenic	interstitial	26	low	0.59
BTC1_42RD (XM_586106)	BF043449	CK394056	1672	none	C		1	AATAAA	ncRNA; ADH_DRE	none	NA	none	chr6:39,595,427-39,597,065	intergenic	interstitial	10	low	0.42
a number in parenthesis is the GenBank accession of the cattle RefSeq prediction matching the NT.
b K denotes start-codon of ORF flanked by Kozak consensus.
c C, cattle-specific; A, cetartiodactyla-specific
d 'Unknown' indicates that a polyadenylation signal could not be identified.
e 'IR' indicates presence of an inverse repeat; ADH_DRE, GY-box, K-box, Brd box and CPE are functional UTR elements.
f 'intron (sense)' indicates NT anchors in an intron of a human gene in the sense direction; 'intron (antisense)' indicates NT anchors in intron of a human gene in anti-sense direction;
'intergenic' indicates NT anchors on human genome in an intergenic region; 'UTR' indicates NT anchors within UTR of human gene;
'UTR (boundary)' indicates NT anchors just beyond UTR; 'UTR (antisense)' indicates NT anchors anti-sense to UTR of human gene
g gene symbol indicates NT is located in an intron of that gene.
h "boundary" indicates that the NT anchors within 1 Mbp of the end of a homologous synteny boundary on a human chromosome as defined in [23];
"subtelomeric" indicates that the NT aligns within 2 Mbp from the end of a cattle chromosome.
I each of the singleton NTs includes primer-walked mRNA sequence as part of the cluster
