# Supplementary material for: Discovery and characterization of 91 novel transcripts expressed in cattle placenta
Source: BMC Genomics. 2007 May 9;8:113. doi: 10.1186/1471-2164-8-113 (PMC1884150; doi:10.1186/1471-2164-8-113)
Supplement: Additional file 3 — FASTA formatted predicted protein sequence for 64 NTs [file 1471-2164-8-113-S3.txt]

>BTC1_14FL [protein=hypothetical protein XP_873204 isoform 5] [gene=LOC613488]
MCDCGGEGTPGRCYHPLPSRVPPGACDLMSTGGRPSAPPQQSSCKIRWSKLLANLDPSLQCKR

>BTC1_33FL [protein=hypothetical protein]  
MDFGVAELLRGDAKMQRYISKHAGQYWLENDLVKT

>BTC1_34FL [protein=hypothetical protein]
MAKCLLLLLLVVLSSLLGLPQALECFQCNRVNASGVCETGGSTCQTQGSQQCFLRRIFENGTLSYGHQGC
SQLCIPMKLFNPSVIVEYKCCHDSPLCNKF

>BTC1_53FL  [protein=hypothetical protein]
MPGKSRLLLPPLHSKAPQRVVSGVLPARLHKPLLGRAPSSHPTVPHPALLTSLEAPSPELPTTRAPEHKT
HDRKLRLHEPVAPEDSPGQFPWPPGPLPCPGRSSPF

>BTC1_55FL [protein=hypothetical protein]
MAPPSSFPRSYTQHLSIQPSSLCTVSVSVCAASRFILCIC

>BTC1_58FL  [protein=hypothetical protein]
MVFGGCEVRVAQLCLTLCDPMDYTVRGNSPGQDTGVGSLSFLQGIFPTQGSNPGLPHCRRILYR

>BTC1_77FL  [protein=hypothetical protein]
LLLEATIGSLCPYRSQGPRVRLHRGQHGAALPRLQTTVPLPCPLGVACVTRRGRRGHVCRNEPHTHVP
ALRTTLLDFKRSCF

>BTC1_78FL [protein=hypothetical protein]
MSFTFRPDSGRKGRSMCFGGCQCRTFIPNNTAPEGTITRALQGLNTLGNESAENSGIDDPLSSLMEQWFG
IQRGIMMSILTTRIVTLEIPR

>BTC1_92FL [protein=hypothetical protein]
MKCWPAVGPRLQSGHANSLLSPQETLSCLNPGPRPTPHSPVLQSCEAGVEVLMPGQGLGQLGSLVFWLKA
SKKPPTRHTRLCGRCQHRNLALS

>BTC1_92FL [protein=hypothetical protein]  
EVLACSGPQVTVRPRKLPPQPSGDLELPQSWTPAHPSLPCVTELRGRRGGTDAGAGTGATRITGILAE
GFKETTHQTYQALWPVPAQEPGTLVRAPGVGGLPRRRLSPRRRSRRQGLVEWHPRAA

>BTC1_93FL [protein=hypothetical protein]
MQWACWGAEWSCHPRAPSLDSDLLLRRTIRLFLHLCVSPGGQLKVGCQPFSSRAPNATQQQASEGFIPQW
LALLGPTAHSQDHCRLCWKDRTQQEAAKLTVALRLTLVVNEAIHQGLRVLPHDPAAPRPCPLPPALWLGQ
ASGPQYL

>BTC1_95FL [protein=hypothetical protein]	
MPVHRATASAQASSQGDRPSKKSSQLQKMFHAKVQLSSALFADDIVGFYQVGWGSSHVGTAEGVGSPAAA
PSLAFSRKGKAPSIYFCRTPGPINRQNLQMEHAGPWRL

>BTC1_102FL [protein=hypothetical protein]
MAQLLSDGTPQLCRPSSALAAHTSQRQVLTTAVVPNSN

>BTC1_113FL [protein=hypothetical protein]
MLSAARRIQAYWPSRAESRKATWFSGAVEEAGPCVGHALLHAQALAALCCGVTVVPEDSRMTEANLSGE

>BTC1_115FL [protein=hypothetical protein]
MYARASRMTECSKEVERKENKSFLGSNHLNWVLHGE

>BTC1_115FL [protein=hypothetical protein]
MLNILSTAIIPSLEKLSVYWGNLQTNTSCMPGQVV

>BTC1_130FL [protein=hypothetical protein]
MMLPLSTIEDKEAEEVQTKPPEKGALLSENPDEPKKKPRGMKGRLSFKVLPFCPIPSVCFSYYLEPDDAE
PEPEPEPEPEPEPQAAPDGSKSDPNCTVVPMPVLEFREVKVCECPLCCLSFVTAS

>BTC1_130FL [protein=hypothetical protein]
MKLSESTRALRATPRPPGSTAQALIALSPVSRKGLPRHDAASEHHRGQGSRGGADQASGERSSAF

>BTC3_7JE [protein=hypothetical protein]
MSTGGRPSAPPQQSSCKIRWSKLLANLDPSLQCKR

>BTC1_51JE  [protein=hypothetical protein]
SRCSWGPSESKQTLGSASAAPGHPPAYPRERRSYGLDSHVTLVGGEELFPPTPRLWGEGRTHCRLKQT
GGSSVLRSVRTEAPPVSAVHGLLGSGDHFPSSHGPPSSHRRPGGLLLPSDPPSRTICRPR

>BTC1_100JE [protein=hypothetical protein]
MLMLLSYHQKGCIPLTSVSYIHLIVFKMLFETENLSITKPPPGLFQWAKSESTCQEKAGESCEKSRLLQT
EMILKDLETELFKKTSRVHTPW

>BTC1_104JE [protein=hypothetical protein]
MKLASDSTTNLQSSAVTEKTITELAEQSAFLQVHSGTSVKSKKVSAASWRENSLIMLSQSIATETRIS
>BTC1_104JE [protein=hypothetical protein]
PLSSLCSRLSPRAGTPLQPRVTAAQETKSCSAENSSFFQNKDFRRSQVVDLIHVDEACF

>BTC1_118JE [protein=hypothetical protein]
MPSWPVALPLPCSLPPSAVTAKLVPPGRPLQQVACFSSSPPPVSLGFLTA

>BTC1_118JE [protein=hypothetical protein]
RVAKSWTRLGDFHFSLHFHCFLGPLANAQLASSFASALFTASVCCHCQTGPTWTTTSTGCLFLQLTSSS
EPGLPHSVAASGFQEVAGPLKA

>BTC1_144JE [protein=hypothetical protein]
MLATKPHYRGDSRGLTAIETPRQDGVMLPRVPGREGNQGGNRTHMPLTRMSRPWAAPLLGQPLHLSYASL
AAVPIKYLSQLPGSSPQGCVCVQSTCSGSWQSLALPKPRPKRGRPRTREGTMRPLASMGHPWPKAWAPPA
GQAQKPVPRT

>BTC1_203JE [protein=hypothetical protein]
MLARLLKKSADSRVPASFAEPREPAASRRCHCARIQGQSSSSAGWRLLSGTVRFVVTSMETERPTKAATA
HLPRSWEVRNRYTEEGGQTSHVVLNALHELGRLPEVSLQGENWLHALNLLFRSSTLPGS

>BTC1_215JE [protein=hypothetical protein]
MAGPLQNLQSGRGPRDRTHRWEHPGFGPEEAREVVGACSASDYSVCLNMGLTESQFPCDNSVAWLTLVLM
THQPEGVAWPFHSLVHAVCFKIVMFCFCKHKFLLFNCFY

>BTC1_8NG [protein=hypothetical protein]
MWCQRGCARSLPPAGRTPNPQNDADPRRQFPPWGADEAPGNRTSGIIPSIEIGCWAEEAKLRHQERGEGL
Q

>BTC1_39NG [protein=hypothetical protein]
MEGQTFSKCLPEQRETTDPKQEEVSSPEERETTDLKEEKEASLPREGQNIDLEEEEEEITSPEEGETCER
KEEKEVVTPLEGKMCEMKDGEEALSFQLMEQRETRESLEEEEPISVFPPPNEFSPHSVFPPPTAPTPHSV
FPPPTAPTPHSMFPPPNEFPPPRAFLLQYLSP

>BTC1_58NG [protein=hypothetical protein]
RLPLRRRAEPVFLRKIQAQRGSGSSGRRRGVPPPPAPAPGSFSPVAG

>BTC1_63NG [protein=hypothetical protein]
MGQLSCLKLCDVLFLFCFFFFLPALALGWGCEQSQERTDKTGTIIKEKPHPFVCHSSLQEPCWQSLWSHL
LSYDIEDVSLSEMGTGGHGGSRGFLQLQMEAQSEVVIAWSVGPSDECLLSIIHVSPLNQGQKGYMLDSFL
FI

>BTC1_104NG [protein=hypothetical protein]
MALAGSAPAXGPPGSVCPPCRLVASQSSLPRAPPGGHMAPNREGGGGGPGRWPWAQDPHRPAASREVASG
PTPPLGAAPAVCPGSLLAGPIRHLASPPRKRLLRGPGPAKASGADHVAESRAGRGPASWRLAALELVCVP
ARRGPGVLD

>BTC1_104NG [protein=hypothetical protein]
MGGGLXXCAASWPWQGALLXXAPRGQCARPAGSWPRSLHFHGLLRVGTWPQTGRVEEEARDGGLGPRTPT
AQLPAERWLQARHPHWALHRPCAQVPSWQAPSATWLLHPGSASSEAPALPKPQVRITWRRAEPGVGLPPG
GWRR

>BTC1_149NG [protein=hypothetical protein]
MDLSLVWTPGKYRTSHLKSGRDPSLPARLEARSSK

>BTC1_237NG [protein=hypothetical protein]
YCGSRSGGPRLGSRRAELYSLLRLIGAEAAGRRGAYLVWPCWVGSRAELXSLPPRVSRVLCAGPLNL

>BTC1_255NG [protein=hypothetical protein]  Over SINE/BovA
QARDVTPVSCASCIGGFFLPVSHRPPRVVVALIFSRDSCSRGLRTLGSVARLVSGQKKENLKTN

>BTC1_266NG [protein=hypothetical protein]
MGPSLSLLPAVNLALSVGGGDRVWTGPARQAASAPGGL

>BTC1_269NG [protein=hypothetical protein]
MRSRDSGLPGPGSVQRPGQHLPPGAVSRSPLTVAGFHQRSTSSVHWPGSEPDSSRRSPLHTHLTVERAPL
RVTCSQPADRPPEPPRNPSLNTTRKDAVSTQDRASPAAPGETEVAV

>BTC1_286NG [protein=hypothetical protein]
MSSARGTAQSETSTRDWIVSPPEIDVCISGPSHNKG

>BTC1_286NG [protein=hypothetical protein]
MQEGEAEPANPQGQQQGLSCPKWNTHILLNKSASENNQPGPNDDQSYMIFSWCSGLLCDGRLIIQKFGSP
SGFQRHLEPTYDANKPKTYILNFRNKIWMHLKIVTFKASICPQTSHSYTESSRLPGRGGWGRQAWATPCC
GKDLKCTRRSPVEKQSSPSCWSRSARCHVLRTSFWGPPCSSSQP

>BTC1_311NG [protein=hypothetical protein]
MRAGAAEGRNQNLKPQQSPDTLRFTATHGPRALTSTTDGTRGHPGQTSPLSLKRSSERPAILSLYRTPSA
TL

>BTC1_311NG [protein=hypothetical protein]
MWQTRGVGSSRPLLRRDESWRCRGQEPKSEAPAVPRYTEVHGHTWAQSPDQHH

>BTC1_314NG [protein=hypothetical protein]
RWRLLQAAWTTSRQGLGCAQTPGKALRGHSTALTCPPPNASRKISWRTRCLPRDPGPGPAVSPRHPQW
RPLGAVSALRGSCQPA

>BTC1_316NG [protein=hypothetical protein] Over SINE/BovA
MVSTASLEAQMVKNQPAMQETQVPSLGQEHPLEKETATHSSIFAWGFPWMEEPARLQSTESQKSWTQLSN
EHKMPLEHVFGFIATGQMTIMKLKSCRRDEGSAAPSPFFPGRQHARPA

>BTC1_318NG  [protein=hypothetical protein]
VPSQPGPRCALQQRRWTTAASEAPLPQVGHIAAGLRLVPFAIGLPSLISFCPPRIPASRTLLRKPAHP
GKKVQDHPRVWQDELSNSASGLLPGVFSLASSGCRGALRRKT

>BTC1_322NG [protein=hypothetical protein]
CPVKSGQSTADRAVSGEGLAGAGWPEFLTPGAGLQPCGLASCFCCRSCLPLLHSLGTLTSRSRAWISL
ACGPRHNSTAGQTPACQQRKTKGPGSGGRRPRLEQSGRWGRGVFFKGKNEG

>BTC1_329NG [protein=hypothetical protein]
MSTAQPAWTPASGPKPVNDVFVVPPCGPSRQPGTACLPLGCPQWEEAIPGRDSDSCAFQGHGLHPQHRRV
RAKEGSTNRHPSPRLQERLCRSGLRALTLPVGKRRPGLGRTERLGVSF

>BTC1_329NG [protein=hypothetical protein]
LITPAQGVAGFRGLGPTRGPDCGPGTRDGGLGGSTGQITTPEASVPRQQEVSGALGLEVPSALQTHRCPR
PSPRGRPPQDPSP

>BTC1_335NG [protein=hypothetical protein]
MTAAGPLSRRELWKRNRQPSVSGARMEHGRVQPRAAAGFPLPCGVAGAFVGDWLTVGSPSSVGIPSAQRL
VLLRVGREHPSLEARSGPVVLLRSLC

>BTC1_342NG [protein=hypothetical protein]
MPSIGTLGSTLSSGPKSLKVKCQAFLYDGSTRLKQPTPASPPVTDTHHGDGAKGSNGCGRIASKVDGQHL

>BTC1_347NG [protein=hypothetical protein]
MSPLRPHLASPRGLRRCVWVPTLSSCEACRWEAGWRGIREAPPPPPREQCRGEGRPLSPLSCLSA

>BTC1_347NG [protein=hypothetical protein]
MDTPWASAPAPCLPSSSSSRPAPFRRQSCVSIAQT

>BTC1_383NG [protein=hypothetical protein]
MRLPDDGWVWSTQGNLEVATRLFAVARRKGVGHKMKHGGSAEVFGFELMGRLCGQSESEHR

>BTC1_386NG [protein=hypothetical protein]
MVCLRPESCDALRALMSLTPNLCCDETELRSIYSPNIYGAVTRGRGQAQQEPNSAKPPMVEAESEENPAQ
GKCQEVHHAGDQDSEKRTQQKAHAAQPQIPEDLQLRSTSYNMQCQFNKDTKLQPTMENITHS

>BTC1_398NG [protein=hypothetical protein]
CVSDLHGFLHAWGWLSPWRCVRPGGPVTSPGPAPSSDGDSARIRGYVLQRTPPPGISLLWKSSGRARA
PRPAGRQKCRSQPYIPDSRPHSLSTRGRSCLGLRWSICLPGRPLPRARPPLTRKVLLSCPPWPSRKTLSP
SFCAAR

>BTC1_403NG [protein=hypothetical protein]
MSSGYRGRQPALLAPPSCISRNPGPATATNGLTHDTPSLHSKGKIDVCLSITTCFICSCFVCLLSTSACC
FPGLRLLRRCSLD

>BTC1_407NG [protein=hypothetical protein]
VSCGPGCSGWETRREPGGRARAGAGARARGRLLGDPPTSRLGNQKPPRPARDSPGQGVPAPWKPHLPSRC
LSSPPPAT

>BTC1_414NG [protein=hypothetical protein]
ECSECGSGTKLEAGWRCCAWDARRESCFCPRPTSPLATPHCPVASVCILPEKASVEET

>BTC1_416NG [protein=hypothetical protein]
GSRGYFVAGSGPTQTEAXTADLEPTVGLGNLSPATAGCSGLSTKRSLFQXXLQDRIWAISQDQVKDHS
S

>BTC1_29PW [protein=hypothetical protein]  
MSQGCRRGLKGSVSPCARTPGSSTGKVHHPQVWAGLMLRLEPGPGAHRGSPVRLGLPHVAGGSEQPGFRR
HVAWPPQVQGQVEFSKQHVVPPKGWSGEILCRAWNGPV

>BTC1_29PW [protein=hypothetical protein] 
MWHPPHFPHICQARQGTALSSGFGGTRQGAVVLAGA

>BTC1_36PW [protein=hypothetical protein]  Over LINE/BovB
MLGKIDGRRRRGRQRTRWLDSIIGAMDMNLGKLREMVRDREAWRAEVHGVITEHQAESPVLYSSFPVAIY
FTQEAEACSPPPCSRGSWKTGKQIVPAV

>BTC1_40PW [protein=hypothetical protein]
MPRPDTGDLYIWWLFGESEQLPHITGLCEVPLTCVRVPERTCDLCSLRQGSMQSWTVAASETVSLLQVER
TQGYTPQQNFASFLQPVGLYTLVLSHSLCSKLHESKSSLYPSP

>BTC1_43PW [protein=hypothetical protein]
GRAEGVRKPCCVLGPAATRGVCSLLGSRRWRCHLGLLLAAQASAGGEAQPTPRAASRS

>BTC1_43PW [protein=hypothetical protein]	 SelenoCys_U
EGGRREEAVLCAGPCGDSGGVQPAREPSVEVPSGPSAGGTGVSGRUGAAHPQGSEQVLKHLRQQUGAFCL
SRFFEINRTHASAGRLPGLRVLGAKLUGTPPSSAWUAPIQCLPAYALRVPLECRRWFTGLFTEQSCLGSV
VPTLNUEGWRUASTPWLAFGPQPAARLGHLSGRDRTVSVSQGMFQLWLLYICHVRNADIUEVLARSKFLL
GLCCSG

>BTC1_51PW [protein=hypothetical protein]
MDRKNVREVRGSYFYVGSAVLGKHMIRHTQTTNGQVWGEEPPSAGYPSHCSQRFSFQNCNLRTQIFSSHL
SSVKHVAKSQTEHNK

>BTC1_3BP [protein=hypothetical protein]
MRSSCSLSRPPGTTLSEGPPFLAWTTTQTPPHGSPSRLPSPPFARENLPECSLALSVLPRAPLWPPPALM
LGSKTVTSVSEPPDWPTSPACHTLWFIPLLGPSIFLIELSPKHALHAPFWGPSAESLASPFPHQLLPPF

>BTC1_9BP [protein=hypothetical protein]
MTCCRQICNSVRSKNVSHYSLCGLGKWPMLISASDLREHFQKPFLIYFYPSSYLCSLGKVWRAEGSVYPN
SQVLVSSFCVLLSTC
>BTC1_9BP [protein=hypothetical protein]
ALNLTLPPLSPAASTYPCLFSCLTLAGNQGPINPTHHFNLPVGDCSLPPPKI

>BTC1_26BP [protein=hypothetical protein]
MASSLWFQQGQQLRLLGRGKAVEAFFGICRDGEQQTCLEVTNGSLK

>BTC1_26BP [protein=hypothetical protein]
GLHGWKSWLPRCGSSKASNFGSWAEGRLWRLSLASAETVSSRPA

>BTC1_5RD [protein=hypothetical protein] 	long_form 
MDASRRVGGRPPRLVPVLAPNEADSLGDAASGDPLCQLTYFFILEAASLLYLYWDPDAPAPGSGHGAGSQ
LTALPSIHHPLLPGADRSPPVRENPCGPQCAAPIPCAWPQVSVSAPLTHQGCT

>BTC1_11RD [protein=hypothetical protein]
MDPGHQRKSDGAAEAGSQWPPTPCGVTSPKGLTAELVSRGAPSSAVSMGPCDAFVPILDEPSQDPEC

>BTC1_12RD [protein=hypothetical protein]
MGPCRLASLSALGKGALPWPPSEAEVPGHLPGHRLPPPFWSGLWGWLSGRRRLAGAQPGAAVREGMPPSA
AVGLLPCSAGLCTLRLSSPQSCSPCAANWPWSLHLGVSDGARSRWPWGGTPQTQW

>BTC1_14RD [protein=hypothetical protein XP_611254]] [gene=LOC508098]
MLPLSTIESQETEPVKTKPPKKGGFFSKKPDVLPKKSKKMKGTVSFRVLPFCPAVPWTSDPALPAPPGQA
VSKPARSSPDIETEPEAGAAGRSRGRSSEGSGHQGRACRVMMLPLSTIEDKEAEEVQTKPPEKGALLSEN
PDEPKKKPRGMKGRLSFKVLPFCPIPSVCFSYYLEPDDAEPEPEPEPEPEPEPQAAPDGSKSDPNCTVVP
MPVLEFREVKVCECPLCCLSFVTAS

>BTC1_39RD [protein=hypothetical protein]
MPGTPSNRMPLLENTPKHLKSAVLAAKSLNSVPHGAPAFGSKGKYMPGSRAPGSATQCRPSTQRLRGPAL
GRGSRHDPAQGCHCGISSSLFPPSHPWTPNEILISSVLRGI

>BTC1_40RD [protein=hypothetical protein]
MAHQESEAPPRLPSWEQLGEHPSTFVLWGLPFWGLPFGGSLRLRVQPPVSCSPQGPNSRLLPCGARGLRC
ELTVNPWDDTAPPGHWLGWTACPSDPSLSDLGSPLQGAPTYIRLTKQWGQLHLRVSKGLAALSHCPRPPH
PSQRPALLWPPGIP
