# Supplementary material for: Discovery and characterization of 91 novel transcripts expressed in cattle placenta
Source: BMC Genomics. 2007 May 9;8:113. doi: 10.1186/1471-2164-8-113 (PMC1884150; doi:10.1186/1471-2164-8-113)
Supplement: Additional file 5 — Cattle genome BLAT alignments to NTs, and cattle contig BLAT alignments to human genome [file 1471-2164-8-113-S5.xls]

## Sheet: Sheet1
Additional file 5. Cattle genome BLAT alignments to NTs, and cattle contig BLAT alignments to human genome
Query	UCSC chr2.0 assignment	Query	Query	Query	strand	BTAU2 target	Flanking BTAU2 query	HG17 Target	strand
name		size	start	end		name	name	name
BTC1_14FL	chr4:43,188,679-43,191,770	868	0	852	-	Contig40250	chr4:43,181,926-43,182,358	chr7:44,787,265-44,787,803	+
BTC1_15FL	scaffold3389:59,086-59,711	630	0	333	+	Contig23872	scaffold3389:72,408-72,950	chr14:20,100,633-20,101,151	-
BTC1_33FL	scaffold4626:20,602-22,398	691	0	683	+	Contig21661	scaffold4626:29,882-30,081	chr6:86,439,324-86,439,528	+
BTC1_34FL	scaffold9964:10,570-17,798	977	179	977	+	Contig40659	No hit	none	NA
BTC1_34FL	scaffold9964:10,570-17,798	977	179	962	-	Contig28237	No hit	none	NA
BTC1_53FL	chr6:49,142,506-49,143,026	525	0	522	-	Contig34272	chr6:49,125,148-49,125,457	chr19:49,716,305-49,716,629	+
BTC1_55FL	chr18:13,861,852-13,862,619	777	0	769	+	Contig29862	chr18:13,828,261-13,829,111	chr16:67,149,395-67,149,952	-
BTC1_57FL	chr25:33,360,786-33,361,318	911	371	904	+	Contig32529	chr25:33,340,615-33,537,108	chr7:6,185,441-6,472,757	+
BTC1_58FL	chr29:31,601,481-31,607,081	1530	0	1530	+	Contig72885	chr29:31,598,297-31,598,776	chr11:61,352,249-61,352,668	+
BTC1_71FL	chr22:42,680,522-42,681,188	691	1	668	-	Contig195375	chr22:42,609,405-42,610,247	chr3:46,374,144-46,374,971	+
BTC1_77FL	chr24:44,739,526-44,740,613	1095	0	1088	-	Contig143269	chr24:44,660,498-44,662,020	chr18:58,978,232-58,979,833	+
BTC1_78FL	chr2:85,996,428-85,997,304	1072	0	214	-	Contig78623	chr2:86,028,778-86,029,760	chr1:16,572,847-16,573,805	+
BTC1_79FL	chr11:34,570,339-34,575,174	732	0	280	+	Contig49278	chr11:35,197,152-35,197,405	chr2:73,430,253-73,430,516	-
BTC1_79FL	chr11:34,570,339-34,575,174	732	485	702	-	Contig150421	chr11:35,197,152-35,197,405	chr2:73,430,253-73,430,516	-
BTC1_92FL	chr19:49,709,796-49,710,719	933	0	923	-	Contig74079	chr19:49,382,378-49,383,569	chr17:71,762,948-71,763,915	-
BTC1_93FL	chr17:42,667,501-42,668,530	1269	4	269	+	Contig10945	chr17:42,679,719-42,694,977	chr22:29,223,603-29,287,072	+
BTC1_93FL	chr17:42,667,501-42,668,530	1269	562	1269	-	Contig97784	chr17:42,679,719-42,694,977	chr22:29,223,603-29,287,072	+
BTC1_95FL	chr23:8,629,884-8,632,373	1044	0	690	-	Contig107919	chr23:8,618,316-8,619,206	chr6:36,823,868-36,824,701	+
BTC1_102FL	chr28:33,147,612-33,148,436	795	0	795	+	Contig82771	chr28:33,239,506-33,243,557	chr10:45,070,906-45,074,605	+
BTC1_113FL	chr2:76,776,847-76,779,658	659	0	637	+	Contig74653	chr2:76,140,807-76,164,518	chr1:27,780,672-27,808,885	+
BTC1_115FL	chr3:67,576,355-67,577,638	962	0	962	-	Contig46721	chr3:67,678,231-67,678,557	chr1:45,247,460-45,247,781	+
BTC1_130FL	chr18:55591568-55593819	664	0	647	+	Contig455	No hit	none	NA
BTC1_132FL	scaffold4717:48,263-50,399	1518	145	1243	+	Contig62916	No hit	none	NA
BTC3_7JE	chr4:43,188,676-43,191,750	548	0	547	-	Contig40250	chr4:43,549,683-45,804,022	chr7:43,742,969-45,997,307	+
BTC1_22JE	scaffold399:92,975-94,544	1564	0	1564	+	Contig131730	scaffold399:41,128-54,132	chr5:156,266,587-156,280,664	+
BTC2_43JE	scaffold12671:9,483-10,533	887	1	854	+	Contig77439	scaffold12671:4,387-11,394	chr8:143,739,201-143,749,288	-
BTC1_51JE	scaffold2079:18,521-19,645	925	0	925	-	Contig33370	scaffold2079:120-123,453	chr11:2,145,892-2,299,515	-
BTC1_100JE	chr7:5,772,691-5,775,068	738	0	738	+	Contig47595	chr7:5,769,963-5,770,064	chr19:19,275,535-19,275,636	+
BTC1_104JE	scaffold6598:22,994-33,093	606	0	606	-	Contig158147	No hit	none	NA
BTC1_113JE	scaffold1237:214,289-215,207	830	0	830	+	Contig84242	scaffold1237:218,316-218,450	chr1:113,376,536-113,376,674	-
BTC1_118JE	scaffold9684:8,273-9,215	942	0	942	+	Contig87152	scaffold9684:474-24,992	chr20:18,675,647-18,721,863	-
BTC1_144JE	chr16:37,642,343-37,643,174	832	0	832	+	Contig8453	chr16:36,798,490-36,798,616	chr1:10,261,708-10,261,831	-
BTC1_146JE	chr21:45,674,164-45,678,931	806	0	806	+	Contig54150	chr21:45,672,156-45,674,599	chr14:100,501,199-100,503,261	+
BTC1_203JE	chr14:46,885,318-46,890,350	736	1	736	+	Contig62317	chr14:46,805,820-47,159,849	chr8:86,530,153-87,058,193	+
BTC1_215JE	scaffold473:40,328-41,349	1020	141	1020	-	Contig92817	scaffold473:206,172-206,469	chr2:396,033-396,347	-
BTC1_8NG	chr19:48,755,357-48,757,924	703	0	703	+	Contig50232	chr19:48,830,449-48,832,766	chr17:72,495,074-72,497,496	+
BTC1_39NG	scaffold997:257,434-259,042	727	0	727	+	Contig57688	scaffold997:288,529-299,265	chr1:62,270,740-62,284,706	+
BTC1_58NG	chr12:48,063,584-48,064,091	509	0	509	-	Contig6885	chr12:48,017,010-48,108,371	chr13:113,474,863-113,616,345	+
BTC1_63NG	chr25:14,893,445-14,897,173	483	65	483	+	Contig168034	chr25:14,863,299-14,863,604	chr16:14,358,917-14,359,231	+
BTC1_104NG	chr21:48,386,644-48,387,349	728	0	706	+	Contig19224	chr21:48,036,775 -48,138,625	chr14:103,107,636-103,247,748	+
BTC1_149NG	chr17:45,366,139-45,366,804	690	0	666	+	Contig182690	No hit	none	NA
BTC1_237NG	chr19:47,237,560-47,238,117	558	0	558	+	Contig177248	chr19:47,298,923-47,299,132	chr17:75,839,817-75,840,341	+
BTC1_255NG	chr1:43,207,885-43,208,506	633	70	623	+	Contig2318	chr1:43,271,854-43,272,269	chr3:180,661,296-180,661,751	-
BTC1_266NG	chr12:16,655,501-16,656,850	783	0	783	-	Contig151761	chr12:16,367,966-16,368,217	chr13:28,218,625-28,218,852	+
BTC1_269NG	chr29:41,407,248-41,407,965	716	0	642	+	Contig152311	chr29:41,620,662-41,620,783	chr11:68598679-68598796	+
BTC1_286NG	chr14:662,313-663,087	788	0	751	+	Contig25927	No hit	none	NA
BTC1_311NG	chr11:79,112,726-79,120,519	674	17	674	+	Contig99002	chr11:79,144,986-79,145,029	chr9:129,201,843-129,201,886	+
BTC1_314NG	chr3:85,277,662-85,281,121	600	0	600	+	Contig62305	chr3:85,301,958-85,359,112	chr2:241941087-242,022,700	+
BTC1_314NG	chr3:85,277,662-85,281,121	600	0	473	-	Contig62304	chr3:85,301,958-85,359,112	chr2:241941087-242,022,700	+
BTC1_316NG	chr12:44,136,744-44,140,872	1092	0	1092	+	Contig163106	chr12:44,118,772-44,118,965	chr13:106,670,627-106,670,818	+
BTC1_318NG	scaffold3579:18,013-18,553	540	0	540	+	Contig136446	scaffold3579:69,879-70,034	chr7:87,624,202-87,624,367	+
BTC1_322NG	scaffold824:204,095-204,792	698	0	698	-	Contig85679	scaffold824:139,601-144,091	chr6:4,970,482-4,973,906	-
BTC1_329NG	chr25:37,025,546-37,026,261	617	0	617	+	Contig56041	chr25:36,924,718-36,925,600	chr7:50,932,281-50,932,977	+
BTC1_335NG	chr22:8,175,663-8,176,250	588	0	588	+	Contig23277	No hit	none	NA
BTC1_342NG	chrX:40,383,401-40,445,202	597	0	317	+	Contig121946	No hit	none	NA
BTC1_342NG	chrX:40,383,401-40,445,202	597	313	597	+	Contig102856	No hit	none	NA
BTC1_347NG	scaffold2034:70,867-71,577	709	0	703	-	Contig149896	No hit	none	NA
BTC1_352NG	chr19:42,918,093-42,918,726	642	0	634	+	Contig101433	chr19:42,879,435-42,887,634	chr17:6,531,567-6,551,205	-
BTC1_377NG	chr8:43,495,584-43,513,179	878	0	533	-	Contig17770	chr8:43,489,965-43,490,293	chr9:131,195,127-131,195,456	-
BTC1_377NG	chr8:43,495,584-43,513,179	878	532	878	-	Contig151551	chr8:43,489,965-43,490,293	chr9:131,195,127-131,195,456	-
BTC1_381NG	scaffold10244:8,342-8,884	542	0	441	-	Contig125790	scaffold10244:177-22,374	chr6:2,130,194-2,156,749	+
BTC1_383NG	scaffold3437:62,135-62,911	777	0	777	+	Contig6719	scaffold3437:15,006-61,530	chr9:21,066,936-21,169,305	-
BTC1_384NG	chr29:28,051,698-28,056,354	697	0	697	-	Contig70490	No hit	none	NA
BTC1_386NG	scaffold7356:23,617-30,906	1071	30	486	+	Contig89336	No hit	none	NA
BTC1_386NG	scaffold7356:23,617-30,906	1071	482	1071	-	Contig192105	No hit	none	NA
BTC1_390NG	chr19:31,086,370-31,088,394	1210	0	1210	-	Contig211069	chr19:30,734,771-30,736,120	chr17:43,233,385-43,234,973	+
BTC1_398NG	chr10:69,113,151-69,117,435	612	0	612	-	Contig48337	chr10:69,264,146-69,265,650	chr14:89,987,323-89,988,563	+
BTC1_403NG	chr4:56,736,073-56,736,647	575	0	483	-	Contig51517	chr4:56,721,922-56,722,111	chr7:138780465-138780655	+
BTC1_407NG	scaffold38179:566-1,203	638	0	638	+	Contig257270	No hit	none	NA
BTC1_414NG	chr28:27,823,015-27,823,852	459	0	438	-	Contig27368	No hit	none	NA
BTC1_416NG	scaffold3814:54,648-57,765	845	9	845	-	Contig64997	scaffold3814:24,316-24,771	chrX:103,179,836-103,180,269	+
BTC2_15PW	chr19:14,916,893-15,049,938	808	301	433	+	Contig5144	chr19:15,079,752-15,079,844	chr17:5,150,658-5,150,750	+
BTC2_15PW	chr19:14,916,893-15,049,938	808	149	303	+	Contig207310	chr19:15,079,752-15,079,844	chr17:5,150,658-5,150,750	+
BTC2_15PW	chr19:14,916,893-15,049,938	808	519	697	+	Contig115671	chr19:15,079,752-15,079,844	chr17:5,150,658-5,150,750	+
BTC2_15PW	chr19:14,916,893-15,049,938	808	0	80	+	Contig105770	chr19:15,079,752-15,079,844	chr17:5,150,658-5,150,750	+
BTC1_16PW	chr10:13,928,165-13,928,849	686	0	687	+	Contig11796	chr10:14,016,962-14,017,255	chr14:22,572,430-22,572,723	+
BTC1_21PW	scaffold149:17,455-18,181	736	0	727	-	Contig87576	scaffold149:61,383-61,561	chr10:94,636,487-94,636,672	-
BTC1_22PW	chr13:60,150,968-60,152,485	555	0	239	-	Contig33589	chr13:61,328,577-61,328,931	chr20:50,373,814-50,374,168	+
BTC1_28PW	chr19:45,156,809-45,157,311	505	0	505	+	Contig178471	chr19:45,581,095-45,615,785	chr17:77,594,355-77,616,562	+
BTC1_29PW	chr7:18,280,252-18,282,049	1300	0	1300	+	Contig71120	chr7:18,113,521-18,187,550	chr19:2,114,621-2,207,559	+
BTC1_36PW	scaffold895:193,244-202,519	677	387	677	+	Contig3981	scaffold895:1,150-316,854	chr10:28,379,161-28,743,895	-
BTC1_36PW	scaffold895:193,244-202,519	677	65	207	+	Contig3981	scaffold895:1,150-316,854	chr10:28,379,161-28,743,895	-
BTC1_40PW	chr13:55,365,664-55,376,264	903	0	250	+	Contig85655	No hit	none	NA
BTC1_40PW	chr13:55,365,664-55,376,264	903	249	903	-	Contig175796	No hit	none	NA
BTC1_43PW	scaffold2639:43,414-44,681	1268	0	1268	+	Contig49873	scaffold2639:14,949-105,901	chr7:158,213,436-158,322,987	+
BTC1_51PW	chr10:52,879,267-52,879,882	616	0	616	-	Contig68518	chr10:52,839,150-52,839,444	chr14:67,082,342-67,082,598	+
BTC1_54PW	chr21:17,810,368-17,811,762	1397	0	1397	+	Contig71460	chr21:17,898,532-17,898,697	chr15:77164874-77165047	+
BTC1_3BP	chr21:45,765,570-45,770,685	1347	11	1345	+	Contig54151	chr21:45,863,106-45,863,862	chr14:100,670,591-100,671,347	+
BTC1_4BP	chrX:47,433,230-47,435,209	2024	0	1977	+	Contig14775	chrX:47,548,895-47,549,093	chrY:24,767,330-24,767,516	-
BTC1_5BP	chr3:64,263,417-64,264,026	610	118	610	+	Contig145344	chr3:64,249,091-64,249,285	chr1:118,739,446-118,739,627	-
BTC1_7BP	chr7:53,158,350-53,159,089	759	0	739	-	Contig21276	chr7:52,431,629-52,488,701	chr5:166,084,277-166,157,653	+
BTC1_9BP	chr7:43,245,291-43,246,095	796	708	796	+	Contig130786	No hit	none	NA
BTC1_9BP	chr7:43,245,291-43,246,095	796	0	665	-	Contig132059	No hit	none	NA
BTC1_15BP	chr13:59,538,518-59,543,065	644	105	628	-	Contig88099	chr13:61,328,577-61,328,931	chr20:50,373,814-50,374,168	+
BTC1_15BP	chr13:59,538,518-59,543,065	644	0	90	-	Contig101365	chr13:61,328,577-61,328,931	chr20:50,373,814-50,374,168	+
BTC1_26BP	chr19:49,121,359-49,125,821	946	0	946	-	Contig1156	chr19:49,107,884-49,108,645	chr17:68,996,080-68,996,679	+
BTC1_5RD	chr5:67,775,417-67,777,580	1742	0	1712	+	Contig176926	chr5:67,771,743-67,812,923	chr22:16,566,653-16,657,917	-
BTC1_9RD	chr12:44,304,016-44,305,565	1550	0	1550	-	Contig111915	chr12:44,222,932-44,223,834	chr13:96,986,798-96,988,156	-
BTC1_11RD	chr8:44,317,195-44,318,886	1306	23	1261	-	Contig55462	chr8:44,478,275-44,478,589	chr9:87189008-87189374	+
BTC1_12RD	chr11:86,375,236-86,377,605	2373	0	2370	+	Contig50115	chr11:85,616,498-85,617,193	chr9:133,160,630-133,161,348	+
BTC1_14RD	chr18:55,591,560-55,600,453	954	0	931	+	Contig455	No hit	none	NA
BTC1_26RD	chr8:40,133,223-40,135,115	1919	753	1919	+	Contig112029	chr8:40,054,600-40,334,526	chr8:26,877,368-27,283,603	-
BTC1_39RD	chr19:29,428,568-29,433,863	1290	0	1290	-	Contig60755	chr19:29,405,233-29,407,098	chr17:45,405,492-45,406,208	+
BTC1_40RD	chr19:27,649,770-27,651,468	1818	1	1672	+	Contig9805	chr19:27,648,578-27,649,080	chr17:16,760,214-16,760,997	-
BTC1_42RD	chr6:39,595,427-39,597,065	1650	11	1650	+	Contig99994	No hit	none	NA
